# Supplementary material for: Identification of immune‐related hub genes and construction of an immune‐related gene prognostic index for low‐grade glioma
Source: J Cell Mol Med. 2023 Sep 29;27(23):3851–63. doi: 10.1111/jcmm.17960 (PMC10718158; doi:10.1111/jcmm.17960)
Supplement: Supplementary file 2 — Table S1. [file JCMM-27-3851-s002.xlsx]

## Sheet: KEGG
Table S1. KEGG pathways and GO terms enriched in immune-related genes
ID	Description	GeneRatio	BgRatio	pvalue	padjust
hsa05169	Epstein-Barr virus infection	38/294	202/8098	4.20641e-15	1.58663e-15
hsa04060	Cytokine-cytokine receptor interaction	45/294	295/8098	8.63598e-15	3.25743e-15
hsa04612	Antigen processing and presentation	24/294	78/8098	1.17383e-14	4.42761e-15
hsa05163	Human cytomegalovirus infection	38/294	225/8098	4.54375e-14	1.71387e-14
hsa05142	Chagas disease	23/294	102/8098	4.60028e-11	1.73519e-11
hsa05417	Lipid and atherosclerosis	33/294	215/8098	4.60028e-11	1.73519e-11
hsa05164	Influenza A	29/294	172/8098	7.76477e-11	2.92882e-11
hsa05166	Human T-cell leukemia virus 1 infection	33/294	222/8098	7.76477e-11	2.92882e-11
hsa04015	Rap1 signaling pathway	32/294	210/8098	7.76477e-11	2.92882e-11
hsa05162	Measles	26/294	139/8098	7.76477e-11	2.92882e-11
hsa04151	PI3K-Akt signaling pathway	42/294	354/8098	1.27329e-10	4.80275e-11
hsa05171	Coronavirus disease - COVID-19	33/294	232/8098	1.99131e-10	7.51108e-11
hsa05167	Kaposi sarcoma-associated herpesvirus infection	30/294	194/8098	1.99131e-10	7.51108e-11
hsa05150	Staphylococcus aureus infection	21/294	96/8098	3.20268e-10	1.20803e-10
hsa04010	MAPK signaling pathway	37/294	294/8098	3.20268e-10	1.20803e-10
hsa05170	Human immunodeficiency virus 1 infection	31/294	212/8098	3.20268e-10	1.20803e-10
hsa04659	Th17 cell differentiation	22/294	108/8098	3.91714e-10	1.47752e-10
hsa04620	Toll-like receptor signaling pathway	21/294	104/8098	1.2646e-09	4.76998e-10
hsa05140	Leishmaniasis	18/294	77/8098	2.13152e-09	8.03995e-10
hsa04014	Ras signaling pathway	31/294	232/8098	2.68969e-09	1.01453e-09
hsa01521	EGFR tyrosine kinase inhibitor resistance	18/294	79/8098	3.03995e-09	1.14665e-09
hsa04621	NOD-like receptor signaling pathway	27/294	184/8098	4.56675e-09	1.72255e-09
hsa05323	Rheumatoid arthritis	19/294	93/8098	6.45877e-09	2.4362e-09
hsa05161	Hepatitis B	25/294	162/8098	6.49142e-09	2.44852e-09
hsa04145	Phagosome	24/294	152/8098	8.61721e-09	3.25035e-09
hsa04610	Complement and coagulation cascades	18/294	85/8098	8.83161e-09	3.33122e-09
hsa04650	Natural killer cell mediated cytotoxicity	22/294	131/8098	1.24169e-08	4.68356e-09
hsa05332	Graft-versus-host disease	13/294	42/8098	1.24169e-08	4.68356e-09
hsa04640	Hematopoietic cell lineage	19/294	99/8098	1.56767e-08	5.91313e-09
hsa05135	Yersinia infection	22/294	137/8098	2.67998e-08	1.01087e-08
hsa04660	T cell receptor signaling pathway	19/294	104/8098	3.48739e-08	1.31542e-08
hsa05205	Proteoglycans in cancer	27/294	205/8098	3.61882e-08	1.36499e-08
hsa04380	Osteoclast differentiation	21/294	128/8098	3.67455e-08	1.38602e-08
hsa04062	Chemokine signaling pathway	26/294	192/8098	3.67455e-08	1.38602e-08
hsa05152	Tuberculosis	25/294	180/8098	4.21391e-08	1.58946e-08
hsa05133	Pertussis	16/294	76/8098	6.11928e-08	2.30815e-08
hsa04933	AGE-RAGE signaling pathway in diabetic complications	18/294	100/8098	9.62616e-08	3.63092e-08
hsa05145	Toxoplasmosis	19/294	112/8098	1.02066e-07	3.84986e-08
hsa05416	Viral myocarditis	14/294	60/8098	1.20345e-07	4.53932e-08
hsa04940	Type I diabetes mellitus	12/294	43/8098	1.40736e-07	5.30847e-08
hsa04658	Th1 and Th2 cell differentiation	17/294	92/8098	1.4671e-07	5.53381e-08
hsa04064	NF-kappa B signaling pathway	18/294	104/8098	1.60965e-07	6.07147e-08
hsa04012	ErbB signaling pathway	16/294	85/8098	2.76867e-07	1.04432e-07
hsa05321	Inflammatory bowel disease	14/294	65/8098	3.07052e-07	1.15818e-07
hsa04510	Focal adhesion	25/294	201/8098	3.07052e-07	1.15818e-07
hsa04066	HIF-1 signaling pathway	18/294	109/8098	3.07052e-07	1.15818e-07
hsa05330	Allograft rejection	11/294	38/8098	3.07052e-07	1.15818e-07
hsa05220	Chronic myeloid leukemia	15/294	76/8098	3.38136e-07	1.27542e-07
hsa04080	Neuroactive ligand-receptor interaction	34/294	343/8098	3.65154e-07	1.37734e-07
hsa05235	PD-L1 expression and PD-1 checkpoint pathway in cancer	16/294	89/8098	4.68324e-07	1.76649e-07
hsa04662	B cell receptor signaling pathway	15/294	82/8098	9.17034e-07	3.45899e-07
hsa05160	Hepatitis C	21/294	157/8098	9.38801e-07	3.54109e-07
hsa05218	Melanoma	14/294	72/8098	1.02951e-06	3.88324e-07
hsa05320	Autoimmune thyroid disease	12/294	53/8098	1.30872e-06	4.9364e-07
hsa05212	Pancreatic cancer	14/294	76/8098	2.00146e-06	7.54937e-07
hsa04625	C-type lectin receptor signaling pathway	16/294	104/8098	3.84056e-06	1.44863e-06
hsa04672	Intestinal immune network for IgA production	11/294	49/8098	4.2896e-06	1.61801e-06
hsa04630	JAK-STAT signaling pathway	20/294	162/8098	6.06778e-06	2.28872e-06
hsa04514	Cell adhesion molecules	19/294	149/8098	6.70748e-06	2.53002e-06
hsa04666	Fc gamma R-mediated phagocytosis	15/294	97/8098	7.27715e-06	2.74489e-06
hsa05215	Prostate cancer	15/294	97/8098	7.27715e-06	2.74489e-06
hsa04360	Axon guidance	21/294	182/8098	9.39758e-06	3.5447e-06
hsa05418	Fluid shear stress and atherosclerosis	18/294	139/8098	9.47657e-06	3.57449e-06
hsa05165	Human papillomavirus infection	30/294	331/8098	1.14274e-05	4.31034e-06
hsa04218	Cellular senescence	19/294	156/8098	1.22347e-05	4.61486e-06
hsa04936	Alcoholic liver disease	18/294	142/8098	1.23461e-05	4.65688e-06
hsa04024	cAMP signaling pathway	23/294	219/8098	1.46288e-05	5.51789e-06
hsa05211	Renal cell carcinoma	12/294	69/8098	2.03998e-05	7.69467e-06
hsa04072	Phospholipase D signaling pathway	18/294	148/8098	2.1413e-05	8.07685e-06
hsa05131	Shigellosis	24/294	247/8098	3.32474e-05	1.25407e-05
hsa05225	Hepatocellular carcinoma	19/294	168/8098	3.35776e-05	1.26652e-05
hsa04810	Regulation of actin cytoskeleton	22/294	218/8098	4.21847e-05	1.59118e-05
hsa04061	Viral protein interaction with cytokine and cytokine receptor	14/294	100/8098	4.4214e-05	1.66772e-05
hsa05214	Glioma	12/294	75/8098	4.57122e-05	1.72423e-05
hsa05224	Breast cancer	17/294	147/8098	7.00462e-05	2.64209e-05
hsa04722	Neurotrophin signaling pathway	15/294	119/8098	7.59896e-05	2.86627e-05
hsa05134	Legionellosis	10/294	57/8098	0.000101062	3.812e-05
hsa04934	Cushing syndrome	17/294	155/8098	0.000134249	5.06379e-05
hsa05203	Viral carcinogenesis	20/294	204/8098	0.00014573	5.49684e-05
hsa05231	Choline metabolism in cancer	13/294	98/8098	0.00014702	5.54548e-05
hsa05223	Non-small cell lung cancer	11/294	72/8098	0.000148744	5.61054e-05
hsa05210	Colorectal cancer	12/294	86/8098	0.000168959	6.37302e-05
hsa04670	Leukocyte transendothelial migration	14/294	114/8098	0.000174179	6.56991e-05
hsa04623	Cytosolic DNA-sensing pathway	10/294	63/8098	0.000226125	8.52926e-05
hsa05168	Herpes simplex virus 1 infection	35/294	497/8098	0.000313478	0.000118242
hsa04350	TGF-beta signaling pathway	12/294	94/8098	0.000385776	0.000145512
hsa04921	Oxytocin signaling pathway	16/294	154/8098	0.000385776	0.000145512
hsa04664	Fc epsilon RI signaling pathway	10/294	68/8098	0.000418287	0.000157775
hsa04020	Calcium signaling pathway	21/294	240/8098	0.000435492	0.000164265
hsa05230	Central carbon metabolism in cancer	10/294	70/8098	0.00051836	0.000195522
hsa04668	TNF signaling pathway	13/294	112/8098	0.00051836	0.000195522
hsa04550	Signaling pathways regulating pluripotency of stem cells	15/294	143/8098	0.000524472	0.000197827
hsa04217	Necroptosis	16/294	159/8098	0.000524472	0.000197827
hsa01522	Endocrine resistance	12/294	98/8098	0.000530852	0.000200234
hsa04926	Relaxin signaling pathway	14/294	129/8098	0.000582312	0.000219644
hsa04370	VEGF signaling pathway	9/294	59/8098	0.000616181	0.000232419
hsa05132	Salmonella infection	21/294	249/8098	0.000665633	0.000251072
hsa04916	Melanogenesis	12/294	101/8098	0.000678103	0.000255776
hsa04540	Gap junction	11/294	88/8098	0.000769441	0.000290228
hsa04935	Growth hormone synthesis, secretion and action	13/294	119/8098	0.000863887	0.000325852
hsa05144	Malaria	8/294	50/8098	0.000926595	0.000349505
hsa04210	Apoptosis	14/294	136/8098	0.000931746	0.000351448
hsa05322	Systemic lupus erythematosus	14/294	136/8098	0.000931746	0.000351448
hsa04919	Thyroid hormone signaling pathway	13/294	121/8098	0.000978156	0.000368954
hsa04929	GnRH secretion	9/294	64/8098	0.00105342	0.000397342
hsa05219	Bladder cancer	7/294	41/8098	0.00136213	0.000513784
hsa05310	Asthma	6/294	31/8098	0.00166802	0.000629166
hsa05130	Pathogenic Escherichia coli infection	17/294	197/8098	0.00176129	0.000664346
hsa05226	Gastric cancer	14/294	149/8098	0.00220461	0.000831562
hsa05213	Endometrial cancer	8/294	58/8098	0.00236259	0.000891151
hsa04270	Vascular smooth muscle contraction	13/294	134/8098	0.00242359	0.00091416
hsa04730	Long-term depression	8/294	60/8098	0.00290917	0.00109732
hsa04915	Estrogen signaling pathway	13/294	138/8098	0.0031217	0.00117748
hsa04390	Hippo signaling pathway	14/294	157/8098	0.00349507	0.00131831
hsa04611	Platelet activation	12/294	124/8098	0.00367569	0.00138644
hsa04912	GnRH signaling pathway	10/294	93/8098	0.00396811	0.00149674
hsa05143	African trypanosomiasis	6/294	37/8098	0.00401213	0.00151335
hsa04144	Endocytosis	19/294	252/8098	0.00407039	0.00153532
hsa05020	Prion disease	20/294	273/8098	0.0043603	0.00164467
hsa05221	Acute myeloid leukemia	8/294	67/8098	0.00556053	0.00209739
hsa04924	Renin secretion	8/294	69/8098	0.00664168	0.00250519
hsa04613	Neutrophil extracellular trap formation	15/294	190/8098	0.00741253	0.00279595
hsa05146	Amoebiasis	10/294	102/8098	0.00741253	0.00279595
hsa04520	Adherens junction	8/294	71/8098	0.00774784	0.00292243
hsa05207	Chemical carcinogenesis - receptor activation	16/294	212/8098	0.00843753	0.00318258
hsa04928	Parathyroid hormone synthesis, secretion and action	10/294	106/8098	0.00953209	0.00359544
hsa04918	Thyroid hormone synthesis	8/294	75/8098	0.0105912	0.00399491
hsa05222	Small cell lung cancer	9/294	92/8098	0.0112601	0.00424724
hsa04213	Longevity regulating pathway - multiple species	7/294	62/8098	0.0127485	0.00480865
hsa04657	IL-17 signaling pathway	9/294	94/8098	0.0127485	0.00480865
hsa05206	MicroRNAs in cancer	20/294	310/8098	0.0163357	0.00616173
hsa04925	Aldosterone synthesis and secretion	9/294	98/8098	0.0163861	0.00618074
hsa04071	Sphingolipid signaling pathway	10/294	119/8098	0.0200002	0.00754395
hsa05340	Primary immunodeficiency	5/294	38/8098	0.0205209	0.00774032
hsa04371	Apelin signaling pathway	11/294	139/8098	0.0215081	0.0081127
hsa04920	Adipocytokine signaling pathway	7/294	69/8098	0.0215081	0.0081127
hsa04917	Prolactin signaling pathway	7/294	70/8098	0.0230102	0.00867927
hsa05017	Spinocerebellar ataxia	11/294	143/8098	0.0256985	0.0096933
hsa04211	Longevity regulating pathway	8/294	89/8098	0.0262486	0.00990078
hsa04216	Ferroptosis	5/294	41/8098	0.0268569	0.0101302
hsa04931	Insulin resistance	9/294	108/8098	0.027896	0.0105222
hsa04923	Regulation of lipolysis in adipocytes	6/294	57/8098	0.0282242	0.010646
hsa04971	Gastric acid secretion	7/294	76/8098	0.0334881	0.0126315
hsa05100	Bacterial invasion of epithelial cells	7/294	77/8098	0.0354343	0.0133656
hsa04725	Cholinergic synapse	9/294	113/8098	0.0354343	0.0133656
hsa01523	Antifolate resistance	4/294	31/8098	0.0406782	0.0153435
hsa04150	mTOR signaling pathway	11/294	155/8098	0.0413306	0.0155896
hsa04750	Inflammatory mediator regulation of TRP channels	8/294	98/8098	0.0416325	0.0157035
hsa04927	Cortisol synthesis and secretion	6/294	65/8098	0.0482269	0.0181909

## Sheet: GO
ID	Description	GeneRatio	BgRatio	pvalue	padjust
GO:0032496	response to lipopolysaccharide	53/391	334/18866	8.51135e-28	4.30722e-28
GO:0002237	response to molecule of bacterial origin	54/391	356/18866	1.16341e-27	5.88752e-28
GO:0071216	cellular response to biotic stimulus	44/391	246/18866	2.84108e-25	1.43774e-25
GO:0060326	cell chemotaxis	48/391	311/18866	6.52867e-25	3.30387e-25
GO:0001819	positive regulation of cytokine production	54/391	447/18866	4.83617e-23	2.44737e-23
GO:0034341	response to interferon-gamma	38/391	202/18866	1.23028e-22	6.2259e-23
GO:0071222	cellular response to lipopolysaccharide	38/391	208/18866	2.98195e-22	1.50903e-22
GO:0071219	cellular response to molecule of bacterial origin	39/391	222/18866	2.98195e-22	1.50903e-22
GO:0002697	regulation of immune effector process	54/391	470/18866	3.15625e-22	1.59724e-22
GO:0034340	response to type I interferon	28/391	99/18866	1.18185e-21	5.98083e-22
GO:0030595	leukocyte chemotaxis	39/391	232/18866	1.18185e-21	5.98083e-22
GO:0070661	leukocyte proliferation	44/391	313/18866	2.08874e-21	1.05702e-21
GO:0060337	type I interferon signaling pathway	27/391	95/18866	5.1828e-21	2.62278e-21
GO:0071357	cellular response to type I interferon	27/391	95/18866	5.1828e-21	2.62278e-21
GO:0071346	cellular response to interferon-gamma	34/391	182/18866	2.40176e-20	1.21543e-20
GO:0045785	positive regulation of cell adhesion	48/391	428/18866	2.59267e-19	1.31204e-19
GO:0070663	regulation of leukocyte proliferation	37/391	240/18866	2.71233e-19	1.37259e-19
GO:0060333	interferon-gamma-mediated signaling pathway	25/391	91/18866	4.64189e-19	2.34906e-19
GO:0031349	positive regulation of defense response	44/391	385/18866	5.87148e-18	2.9713e-18
GO:0002831	regulation of response to biotic stimulus	45/391	409/18866	9.25833e-18	4.68523e-18
GO:0007249	I-kappaB kinase/NF-kappaB signaling	38/391	286/18866	1.21225e-17	6.13468e-18
GO:0032943	mononuclear cell proliferation	38/391	286/18866	1.21225e-17	6.13468e-18
GO:0051047	positive regulation of secretion	41/391	340/18866	1.41428e-17	7.15707e-18
GO:0002687	positive regulation of leukocyte migration	28/391	142/18866	2.23636e-17	1.13172e-17
GO:0002685	regulation of leukocyte migration	33/391	212/18866	2.35128e-17	1.18988e-17
GO:0050920	regulation of chemotaxis	34/391	229/18866	2.89266e-17	1.46385e-17
GO:0050921	positive regulation of chemotaxis	28/391	144/18866	2.95507e-17	1.49543e-17
GO:1903532	positive regulation of secretion by cell	39/391	313/18866	3.04576e-17	1.54133e-17
GO:0043312	neutrophil degranulation	48/391	487/18866	3.36283e-17	1.70178e-17
GO:0002283	neutrophil activation involved in immune response	48/391	490/18866	4.19434e-17	2.12257e-17
GO:0043123	positive regulation of I-kappaB kinase/NF-kappaB signaling	31/391	188/18866	4.45192e-17	2.25292e-17
GO:0046651	lymphocyte proliferation	37/391	283/18866	4.58452e-17	2.32002e-17
GO:0070997	neuron death	41/391	360/18866	8.19501e-17	4.14713e-17
GO:0002699	positive regulation of immune effector process	33/391	223/18866	8.562e-17	4.33285e-17
GO:0042110	T cell activation	47/391	483/18866	1.14764e-16	5.80769e-17
GO:0032944	regulation of mononuclear cell proliferation	32/391	221/18866	5.44138e-16	2.75364e-16
GO:0070371	ERK1 and ERK2 cascade	38/391	325/18866	6.12957e-16	3.10191e-16
GO:0042063	gliogenesis	37/391	307/18866	6.12957e-16	3.10191e-16
GO:0007159	leukocyte cell-cell adhesion	40/391	364/18866	6.84567e-16	3.46429e-16
GO:0002696	positive regulation of leukocyte activation	42/391	406/18866	8.78238e-16	4.44438e-16
GO:0009615	response to virus	39/391	349/18866	9.68778e-16	4.90256e-16
GO:0060759	regulation of response to cytokine stimulus	30/391	196/18866	1.09651e-15	5.54894e-16
GO:0070374	positive regulation of ERK1 and ERK2 cascade	31/391	215/18866	1.75052e-15	8.85861e-16
GO:0019932	second-messenger-mediated signaling	44/391	456/18866	1.76652e-15	8.93957e-16
GO:0018212	peptidyl-tyrosine modification	40/391	377/18866	2.05325e-15	1.03906e-15
GO:0022407	regulation of cell-cell adhesion	43/391	439/18866	2.31675e-15	1.17241e-15
GO:0043122	regulation of I-kappaB kinase/NF-kappaB signaling	33/391	252/18866	2.69073e-15	1.36166e-15
GO:0050670	regulation of lymphocyte proliferation	31/391	219/18866	2.69073e-15	1.36166e-15
GO:0050867	positive regulation of cell activation	42/391	421/18866	2.70126e-15	1.36699e-15
GO:0051092	positive regulation of NF-kappaB transcription factor activity	27/391	159/18866	2.70642e-15	1.3696e-15
GO:0002683	negative regulation of immune system process	44/391	463/18866	2.70642e-15	1.3696e-15
GO:0002690	positive regulation of leukocyte chemotaxis	22/391	96/18866	3.07862e-15	1.55795e-15
GO:0097529	myeloid leukocyte migration	31/391	222/18866	3.6246e-15	1.83425e-15
GO:0070665	positive regulation of leukocyte proliferation	26/391	150/18866	5.91696e-15	2.99432e-15
GO:0002688	regulation of leukocyte chemotaxis	24/391	124/18866	6.65389e-15	3.36724e-15
GO:0051090	regulation of DNA-binding transcription factor activity	43/391	455/18866	7.03241e-15	3.55879e-15
GO:1903706	regulation of hemopoiesis	45/391	498/18866	7.03241e-15	3.55879e-15
GO:0018108	peptidyl-tyrosine phosphorylation	39/391	374/18866	7.4394e-15	3.76475e-15
GO:0031663	lipopolysaccharide-mediated signaling pathway	18/391	59/18866	8.14305e-15	4.12084e-15
GO:0002429	immune response-activating cell surface receptor signaling pathway	44/391	481/18866	9.42117e-15	4.76764e-15
GO:0002757	immune response-activating signal transduction	44/391	481/18866	9.42117e-15	4.76764e-15
GO:1901214	regulation of neuron death	36/391	321/18866	1.11664e-14	5.65081e-15
GO:0043405	regulation of MAP kinase activity	37/391	342/18866	1.32807e-14	6.72078e-15
GO:0070372	regulation of ERK1 and ERK2 cascade	35/391	306/18866	1.5741e-14	7.96585e-15
GO:0071902	positive regulation of protein serine/threonine kinase activity	37/391	345/18866	1.71224e-14	8.66489e-15
GO:0043406	positive regulation of MAP kinase activity	32/391	264/18866	5.84268e-14	2.95672e-14
GO:0001959	regulation of cytokine-mediated signaling pathway	27/391	183/18866	8.01623e-14	4.05666e-14
GO:0042116	macrophage activation	21/391	101/18866	1.0338e-13	5.23161e-14
GO:0045088	regulation of innate immune response	34/391	307/18866	1.05704e-13	5.34921e-14
GO:0051091	positive regulation of DNA-binding transcription factor activity	32/391	270/18866	1.05704e-13	5.34921e-14
GO:1904018	positive regulation of vasculature development	30/391	235/18866	1.08125e-13	5.47171e-14
GO:1903037	regulation of leukocyte cell-cell adhesion	35/391	329/18866	1.33059e-13	6.73353e-14
GO:0032147	activation of protein kinase activity	35/391	331/18866	1.58126e-13	8.00204e-14
GO:0050863	regulation of T cell activation	35/391	332/18866	1.71133e-13	8.6603e-14
GO:0002700	regulation of production of molecular mediator of immune response	24/391	144/18866	1.71855e-13	8.69683e-14
GO:0022409	positive regulation of cell-cell adhesion	32/391	279/18866	2.50309e-13	1.2667e-13
GO:0048002	antigen processing and presentation of peptide antigen	27/391	194/18866	3.09037e-13	1.5639e-13
GO:1901342	regulation of vasculature development	40/391	444/18866	3.29862e-13	1.66929e-13
GO:0010001	glial cell differentiation	29/391	230/18866	4.0626e-13	2.05591e-13
GO:0043903	regulation of symbiotic process	29/391	231/18866	4.50208e-13	2.2783e-13
GO:0019882	antigen processing and presentation	29/391	232/18866	4.98679e-13	2.52359e-13
GO:0032946	positive regulation of mononuclear cell proliferation	23/391	137/18866	5.13114e-13	2.59664e-13
GO:0050792	regulation of viral process	28/391	217/18866	6.33201e-13	3.20435e-13
GO:1903039	positive regulation of leukocyte cell-cell adhesion	29/391	235/18866	6.75844e-13	3.42015e-13
GO:0002702	positive regulation of production of molecular mediator of immune response	20/391	100/18866	8.73237e-13	4.41907e-13
GO:0051607	defense response to virus	30/391	258/18866	1.14032e-12	5.77064e-13
GO:0045766	positive regulation of angiogenesis	27/391	208/18866	1.57498e-12	7.97027e-13
GO:0045765	regulation of angiogenesis	37/391	403/18866	1.80718e-12	9.14533e-13
GO:0002367	cytokine production involved in immune response	20/391	104/18866	1.8425e-12	9.32408e-13
GO:0050679	positive regulation of epithelial cell proliferation	27/391	211/18866	2.17394e-12	1.10014e-12
GO:0042098	T cell proliferation	26/391	195/18866	2.40139e-12	1.21524e-12
GO:0042742	defense response to bacterium	34/391	348/18866	3.30395e-12	1.67198e-12
GO:0002718	regulation of cytokine production involved in immune response	18/391	83/18866	3.7855e-12	1.91567e-12
GO:0050671	positive regulation of lymphocyte proliferation	22/391	136/18866	3.78874e-12	1.91732e-12
GO:1902105	regulation of leukocyte differentiation	31/391	290/18866	3.78874e-12	1.91732e-12
GO:0036293	response to decreased oxygen levels	35/391	371/18866	3.78874e-12	1.91732e-12
GO:0070482	response to oxygen levels	36/391	396/18866	5.00552e-12	2.53307e-12
GO:0032635	interleukin-6 production	24/391	170/18866	5.98679e-12	3.02965e-12
GO:0048732	gland development	38/391	443/18866	6.12595e-12	3.10007e-12
GO:0001666	response to hypoxia	34/391	359/18866	7.50759e-12	3.79926e-12
GO:0050852	T cell receptor signaling pathway	26/391	206/18866	8.06868e-12	4.08321e-12
GO:0050729	positive regulation of inflammatory response	23/391	158/18866	9.68887e-12	4.90311e-12
GO:0032755	positive regulation of interleukin-6 production	18/391	88/18866	1.0065e-11	5.09344e-12
GO:0007204	positive regulation of cytosolic calcium ion concentration	32/391	322/18866	1.03259e-11	5.2255e-12
GO:0002720	positive regulation of cytokine production involved in immune response	15/391	55/18866	1.09096e-11	5.52088e-12
GO:0150076	neuroinflammatory response	17/391	77/18866	1.20884e-11	6.11738e-12
GO:0032640	tumor necrosis factor production	20/391	116/18866	1.3445e-11	6.80394e-12
GO:0002440	production of molecular mediator of immune response	31/391	306/18866	1.42985e-11	7.23586e-12
GO:1901215	negative regulation of neuron death	26/391	212/18866	1.47824e-11	7.48074e-12
GO:0060760	positive regulation of response to cytokine stimulus	15/391	57/18866	1.85891e-11	9.40715e-12
GO:0071706	tumor necrosis factor superfamily cytokine production	20/391	119/18866	2.13766e-11	1.08177e-11
GO:0097305	response to alcohol	27/391	234/18866	2.20786e-11	1.1173e-11
GO:0006959	humoral immune response	34/391	377/18866	2.70649e-11	1.36964e-11
GO:0055074	calcium ion homeostasis	38/391	468/18866	2.9349e-11	1.48522e-11
GO:0051251	positive regulation of lymphocyte activation	33/391	357/18866	2.93507e-11	1.48531e-11
GO:0051480	regulation of cytosolic calcium ion concentration	33/391	357/18866	2.93507e-11	1.48531e-11
GO:0048872	homeostasis of number of cells	28/391	256/18866	2.93507e-11	1.48531e-11
GO:0019884	antigen processing and presentation of exogenous antigen	24/391	185/18866	3.2915e-11	1.66568e-11
GO:0050727	regulation of inflammatory response	36/391	425/18866	3.38406e-11	1.71252e-11
GO:0043491	protein kinase B signaling	29/391	278/18866	3.66816e-11	1.8563e-11
GO:0061900	glial cell activation	15/391	60/18866	3.85124e-11	1.94895e-11
GO:1903708	positive regulation of hemopoiesis	25/391	204/18866	3.87047e-11	1.95868e-11
GO:0032760	positive regulation of tumor necrosis factor production	14/391	50/18866	3.93327e-11	1.99046e-11
GO:0061081	positive regulation of myeloid leukocyte cytokine production involved in immune response	10/391	19/18866	3.93327e-11	1.99046e-11
GO:0019058	viral life cycle	32/391	341/18866	4.12329e-11	2.08662e-11
GO:0032680	regulation of tumor necrosis factor production	19/391	110/18866	4.36712e-11	2.21001e-11
GO:0050730	regulation of peptidyl-tyrosine phosphorylation	28/391	263/18866	5.26013e-11	2.66192e-11
GO:0033209	tumor necrosis factor-mediated signaling pathway	23/391	173/18866	5.41327e-11	2.73942e-11
GO:0006874	cellular calcium ion homeostasis	37/391	456/18866	5.41327e-11	2.73942e-11
GO:0110110	positive regulation of animal organ morphogenesis	17/391	85/18866	5.51648e-11	2.79165e-11
GO:0048010	vascular endothelial growth factor receptor signaling pathway	18/391	98/18866	5.57143e-11	2.81945e-11
GO:0051402	neuron apoptotic process	27/391	245/18866	5.65697e-11	2.86274e-11
GO:0050851	antigen receptor-mediated signaling pathway	31/391	325/18866	5.77599e-11	2.92297e-11
GO:0002474	antigen processing and presentation of peptide antigen via MHC class I	18/391	99/18866	6.53233e-11	3.30572e-11
GO:1903557	positive regulation of tumor necrosis factor superfamily cytokine production	14/391	52/18866	6.55974e-11	3.3196e-11
GO:1903555	regulation of tumor necrosis factor superfamily cytokine production	19/391	113/18866	6.67712e-11	3.379e-11
GO:0032675	regulation of interleukin-6 production	22/391	159/18866	6.95206e-11	3.51813e-11
GO:0002793	positive regulation of peptide secretion	24/391	193/18866	7.14838e-11	3.61748e-11
GO:0002478	antigen processing and presentation of exogenous peptide antigen	23/391	177/18866	8.16654e-11	4.13272e-11
GO:0032602	chemokine production	16/391	75/18866	8.18191e-11	4.14051e-11
GO:0051897	positive regulation of protein kinase B signaling	23/391	178/18866	9.07193e-11	4.5909e-11
GO:0016049	cell growth	38/391	490/18866	9.59857e-11	4.85741e-11
GO:0050870	positive regulation of T cell activation	25/391	214/18866	9.74119e-11	4.92959e-11
GO:0072503	cellular divalent inorganic cation homeostasis	38/391	492/18866	1.07089e-10	5.41928e-11
GO:0032757	positive regulation of interleukin-8 production	14/391	54/18866	1.07909e-10	5.4608e-11
GO:0048525	negative regulation of viral process	18/391	104/18866	1.44029e-10	7.28868e-11
GO:0046777	protein autophosphorylation	26/391	237/18866	1.4768e-10	7.47341e-11
GO:0006909	phagocytosis	33/391	382/18866	1.49517e-10	7.56641e-11
GO:0042129	regulation of T cell proliferation	22/391	167/18866	1.74608e-10	8.83617e-11
GO:0034612	response to tumor necrosis factor	30/391	320/18866	1.84503e-10	9.33688e-11
GO:0032612	interleukin-1 production	19/391	121/18866	2.12076e-10	1.07322e-10
GO:0032102	negative regulation of response to external stimulus	35/391	433/18866	2.12805e-10	1.07691e-10
GO:0032642	regulation of chemokine production	15/391	68/18866	2.18462e-10	1.10554e-10
GO:0021782	glial cell development	19/391	122/18866	2.40126e-10	1.21517e-10
GO:0045471	response to ethanol	19/391	122/18866	2.40126e-10	1.21517e-10
GO:0061082	myeloid leukocyte cytokine production	11/391	30/18866	3.09779e-10	1.56765e-10
GO:0001558	regulation of cell growth	34/391	420/18866	4.01139e-10	2.02999e-10
GO:0002703	regulation of leukocyte mediated immunity	24/391	211/18866	4.30877e-10	2.18048e-10
GO:0051222	positive regulation of protein transport	31/391	354/18866	4.48186e-10	2.26807e-10
GO:0030278	regulation of ossification	24/391	212/18866	4.70811e-10	2.38257e-10
GO:0071621	granulocyte chemotaxis	19/391	127/18866	4.79653e-10	2.42731e-10
GO:0002833	positive regulation of response to biotic stimulus	26/391	251/18866	4.96474e-10	2.51244e-10
GO:0140353	lipid export from cell	12/391	40/18866	5.15582e-10	2.60913e-10
GO:0050731	positive regulation of peptidyl-tyrosine phosphorylation	23/391	195/18866	5.27241e-10	2.66814e-10
GO:0001774	microglial cell activation	13/391	50/18866	5.44942e-10	2.75771e-10
GO:0002269	leukocyte activation involved in inflammatory response	13/391	50/18866	5.44942e-10	2.75771e-10
GO:0051896	regulation of protein kinase B signaling	26/391	253/18866	5.763e-10	2.9164e-10
GO:0002791	regulation of peptide secretion	32/391	381/18866	5.90742e-10	2.98949e-10
GO:0050673	epithelial cell proliferation	35/391	453/18866	6.80365e-10	3.44303e-10
GO:0071356	cellular response to tumor necrosis factor	28/391	297/18866	7.41769e-10	3.75377e-10
GO:0042102	positive regulation of T cell proliferation	17/391	101/18866	7.76051e-10	3.92725e-10
GO:0001667	ameboidal-type cell migration	36/391	481/18866	8.45223e-10	4.2773e-10
GO:1903034	regulation of response to wounding	22/391	183/18866	9.4855e-10	4.80019e-10
GO:2001233	regulation of apoptotic signaling pathway	33/391	413/18866	1.03928e-09	5.25931e-10
GO:0030098	lymphocyte differentiation	31/391	368/18866	1.0972e-09	5.55242e-10
GO:0019722	calcium-mediated signaling	24/391	222/18866	1.14055e-09	5.77182e-10
GO:1904951	positive regulation of establishment of protein localization	31/391	370/18866	1.24471e-09	6.29893e-10
GO:0045637	regulation of myeloid cell differentiation	26/391	263/18866	1.29185e-09	6.53748e-10
GO:0043270	positive regulation of ion transport	27/391	284/18866	1.32986e-09	6.72982e-10
GO:1905523	positive regulation of macrophage migration	10/391	26/18866	1.36862e-09	6.92601e-10
GO:0033002	muscle cell proliferation	25/391	244/18866	1.39534e-09	7.06121e-10
GO:0050678	regulation of epithelial cell proliferation	32/391	395/18866	1.39534e-09	7.06121e-10
GO:0010959	regulation of metal ion transport	32/391	396/18866	1.48151e-09	7.49725e-10
GO:0044060	regulation of endocrine process	12/391	44/18866	1.59135e-09	8.05311e-10
GO:1905521	regulation of macrophage migration	12/391	44/18866	1.59135e-09	8.05311e-10
GO:1905952	regulation of lipid localization	21/391	171/18866	1.65617e-09	8.38117e-10
GO:0071692	protein localization to extracellular region	35/391	470/18866	1.70439e-09	8.62518e-10
GO:0050714	positive regulation of protein secretion	21/391	172/18866	1.83142e-09	9.26803e-10
GO:0014002	astrocyte development	12/391	45/18866	2.07379e-09	1.04946e-09
GO:0032722	positive regulation of chemokine production	12/391	45/18866	2.07379e-09	1.04946e-09
GO:1905517	macrophage migration	13/391	57/18866	2.86563e-09	1.45017e-09
GO:0030099	myeloid cell differentiation	33/391	431/18866	2.90052e-09	1.46783e-09
GO:1902107	positive regulation of leukocyte differentiation	20/391	159/18866	2.95786e-09	1.49684e-09
GO:0032606	type I interferon production	18/391	127/18866	3.44374e-09	1.74273e-09
GO:0051961	negative regulation of nervous system development	28/391	319/18866	3.4638e-09	1.75288e-09
GO:0048708	astrocyte differentiation	15/391	83/18866	3.52516e-09	1.78393e-09
GO:0071674	mononuclear cell migration	16/391	97/18866	3.54273e-09	1.79282e-09
GO:1901216	positive regulation of neuron death	16/391	97/18866	3.54273e-09	1.79282e-09
GO:0001503	ossification	32/391	412/18866	3.76678e-09	1.9062e-09
GO:0009306	protein secretion	34/391	462/18866	4.14535e-09	2.09778e-09
GO:0001938	positive regulation of endothelial cell proliferation	17/391	113/18866	4.16349e-09	2.10696e-09
GO:0001935	endothelial cell proliferation	22/391	199/18866	4.23358e-09	2.14243e-09
GO:0035592	establishment of protein localization to extracellular region	34/391	463/18866	4.32549e-09	2.18894e-09
GO:0002460	adaptive immune response based on somatic recombination of immune receptors built from immunoglobulin superfamily domains	30/391	370/18866	4.9962e-09	2.52836e-09
GO:0044409	entry into host	19/391	147/18866	5.08143e-09	2.57149e-09
GO:0007599	hemostasis	29/391	348/18866	5.24797e-09	2.65577e-09
GO:0045807	positive regulation of endocytosis	16/391	100/18866	5.43429e-09	2.75005e-09
GO:0045639	positive regulation of myeloid cell differentiation	16/391	101/18866	6.30607e-09	3.19123e-09
GO:0090130	tissue migration	30/391	374/18866	6.32653e-09	3.20158e-09
GO:0048863	stem cell differentiation	25/391	264/18866	6.52268e-09	3.30084e-09
GO:0097530	granulocyte migration	19/391	150/18866	7.02331e-09	3.55419e-09
GO:0048638	regulation of developmental growth	29/391	353/18866	7.11205e-09	3.5991e-09
GO:0001961	positive regulation of cytokine-mediated signaling pathway	12/391	50/18866	7.11205e-09	3.5991e-09
GO:0046718	viral entry into host cell	18/391	134/18866	7.6986e-09	3.89592e-09
GO:0046883	regulation of hormone secretion	25/391	267/18866	8.09346e-09	4.09574e-09
GO:0032368	regulation of lipid transport	18/391	135/18866	8.63592e-09	4.37026e-09
GO:0048146	positive regulation of fibroblast proliferation	12/391	51/18866	8.95999e-09	4.53426e-09
GO:0009896	positive regulation of catabolic process	33/391	454/18866	9.82617e-09	4.97259e-09
GO:0031589	cell-substrate adhesion	29/391	359/18866	1.02415e-08	5.1828e-09
GO:0048762	mesenchymal cell differentiation	23/391	229/18866	1.02415e-08	5.1828e-09
GO:0002573	myeloid leukocyte differentiation	22/391	210/18866	1.09565e-08	5.5446e-09
GO:0097191	extrinsic apoptotic signaling pathway	23/391	230/18866	1.10654e-08	5.59972e-09
GO:0002705	positive regulation of leukocyte mediated immunity	18/391	138/18866	1.20602e-08	6.10314e-09
GO:0032611	interleukin-1 beta production	16/391	106/18866	1.2287e-08	6.21791e-09
GO:0051701	interaction with host	22/391	212/18866	1.29073e-08	6.53182e-09
GO:0000187	activation of MAPK activity	19/391	156/18866	1.29355e-08	6.54608e-09
GO:0050769	positive regulation of neurogenesis	34/391	485/18866	1.31198e-08	6.63937e-09
GO:0030217	T cell differentiation	24/391	253/18866	1.3227e-08	6.69359e-09
GO:0048246	macrophage chemotaxis	11/391	42/18866	1.3227e-08	6.69359e-09
GO:0098581	detection of external biotic stimulus	9/391	24/18866	1.32867e-08	6.72384e-09
GO:0002761	regulation of myeloid leukocyte differentiation	17/391	123/18866	1.40672e-08	7.11879e-09
GO:1903900	regulation of viral life cycle	19/391	157/18866	1.40672e-08	7.11879e-09
GO:2000027	regulation of animal organ morphogenesis	24/391	254/18866	1.40779e-08	7.12418e-09
GO:0010631	epithelial cell migration	29/391	365/18866	1.41478e-08	7.15956e-09
GO:0043523	regulation of neuron apoptotic process	22/391	214/18866	1.47897e-08	7.48442e-09
GO:0007596	blood coagulation	28/391	343/18866	1.51274e-08	7.65531e-09
GO:0032677	regulation of interleukin-8 production	15/391	93/18866	1.55055e-08	7.84665e-09
GO:0090132	epithelium migration	29/391	368/18866	1.68243e-08	8.51405e-09
GO:0032479	regulation of type I interferon production	17/391	125/18866	1.76333e-08	8.92344e-09
GO:0042590	antigen processing and presentation of exogenous peptide antigen via MHC class I	14/391	80/18866	1.85055e-08	9.36481e-09
GO:1901224	positive regulation of NIK/NF-kappaB signaling	14/391	80/18866	1.85055e-08	9.36481e-09
GO:0010810	regulation of cell-substrate adhesion	22/391	217/18866	1.87282e-08	9.47752e-09
GO:0050817	coagulation	28/391	349/18866	2.1744e-08	1.10037e-08
GO:0002221	pattern recognition receptor signaling pathway	21/391	201/18866	2.59872e-08	1.3151e-08
GO:0050708	regulation of protein secretion	28/391	352/18866	2.61483e-08	1.32325e-08
GO:0043542	endothelial cell migration	25/391	286/18866	2.98011e-08	1.5081e-08
GO:0001936	regulation of endothelial cell proliferation	20/391	184/18866	3.18517e-08	1.61187e-08
GO:0050886	endocrine process	14/391	84/18866	3.51039e-08	1.77645e-08
GO:0046887	positive regulation of hormone secretion	17/391	131/18866	3.54137e-08	1.79213e-08
GO:0050830	defense response to Gram-positive bacterium	15/391	99/18866	3.61923e-08	1.83153e-08
GO:0043524	negative regulation of neuron apoptotic process	18/391	149/18866	3.78395e-08	1.91489e-08
GO:0060485	mesenchyme development	25/391	290/18866	3.87554e-08	1.96124e-08
GO:0002819	regulation of adaptive immune response	19/391	168/18866	4.09764e-08	2.07364e-08
GO:0060986	endocrine hormone secretion	11/391	47/18866	4.4089e-08	2.23115e-08
GO:0052548	regulation of endopeptidase activity	31/391	434/18866	4.4089e-08	2.23115e-08
GO:0052126	movement in host environment	19/391	169/18866	4.47708e-08	2.26565e-08
GO:0061041	regulation of wound healing	18/391	151/18866	4.57682e-08	2.31613e-08
GO:0043030	regulation of macrophage activation	12/391	59/18866	4.57682e-08	2.31613e-08
GO:0032637	interleukin-8 production	15/391	101/18866	4.64847e-08	2.35239e-08
GO:0009612	response to mechanical stimulus	21/391	209/18866	4.96558e-08	2.51286e-08
GO:0002224	toll-like receptor signaling pathway	18/391	152/18866	5.03194e-08	2.54644e-08
GO:0050768	negative regulation of neurogenesis	25/391	295/18866	5.29635e-08	2.68025e-08
GO:0002822	regulation of adaptive immune response based on somatic recombination of immune receptors built from immunoglobulin superfamily domains	18/391	153/18866	5.55354e-08	2.8104e-08
GO:0045927	positive regulation of growth	24/391	274/18866	5.70728e-08	2.8882e-08
GO:0031331	positive regulation of cellular catabolic process	29/391	390/18866	5.732e-08	2.90071e-08
GO:0010038	response to metal ion	28/391	366/18866	5.75119e-08	2.91042e-08
GO:1901222	regulation of NIK/NF-kappaB signaling	16/391	119/18866	5.88582e-08	2.97855e-08
GO:0051924	regulation of calcium ion transport	23/391	253/18866	5.90707e-08	2.98931e-08
GO:0048661	positive regulation of smooth muscle cell proliferation	15/391	103/18866	5.91157e-08	2.99159e-08
GO:0010721	negative regulation of cell development	27/391	343/18866	5.91157e-08	2.99159e-08
GO:0052547	regulation of peptidase activity	32/391	466/18866	5.94803e-08	3.01004e-08
GO:0050818	regulation of coagulation	14/391	88/18866	6.01703e-08	3.04495e-08
GO:0048660	regulation of smooth muscle cell proliferation	19/391	173/18866	6.22589e-08	3.15065e-08
GO:0045926	negative regulation of growth	23/391	254/18866	6.2338e-08	3.15465e-08
GO:0048754	branching morphogenesis of an epithelial tube	18/391	155/18866	6.55194e-08	3.31565e-08
GO:0048545	response to steroid hormone	27/391	346/18866	6.97701e-08	3.53076e-08
GO:0002479	antigen processing and presentation of exogenous peptide antigen via MHC class I, TAP-dependent	13/391	75/18866	7.29214e-08	3.69023e-08
GO:0048659	smooth muscle cell proliferation	19/391	175/18866	7.41347e-08	3.75163e-08
GO:0051235	maintenance of location	26/391	324/18866	7.53771e-08	3.8145e-08
GO:0010634	positive regulation of epithelial cell migration	19/391	176/18866	8.07225e-08	4.08501e-08
GO:0043434	response to peptide hormone	31/391	447/18866	8.07225e-08	4.08501e-08
GO:1901653	cellular response to peptide	29/391	398/18866	8.52821e-08	4.31575e-08
GO:0035455	response to interferon-alpha	8/391	21/18866	8.57494e-08	4.3394e-08
GO:0048305	immunoglobulin secretion	8/391	21/18866	8.57494e-08	4.3394e-08
GO:0050777	negative regulation of immune response	18/391	159/18866	9.52501e-08	4.82019e-08
GO:0014015	positive regulation of gliogenesis	13/391	77/18866	9.87385e-08	4.99672e-08
GO:0071675	regulation of mononuclear cell migration	11/391	51/18866	9.87439e-08	4.997e-08
GO:1902893	regulation of pri-miRNA transcription by RNA polymerase II	11/391	51/18866	9.87439e-08	4.997e-08
GO:0006816	calcium ion transport	30/391	426/18866	9.87439e-08	4.997e-08
GO:0010758	regulation of macrophage chemotaxis	9/391	30/18866	1.03284e-07	5.22676e-08
GO:1902895	positive regulation of pri-miRNA transcription by RNA polymerase II	10/391	40/18866	1.04283e-07	5.27731e-08
GO:0001952	regulation of cell-matrix adhesion	16/391	125/18866	1.1133e-07	5.6339e-08
GO:0060562	epithelial tube morphogenesis	26/391	331/18866	1.12069e-07	5.67131e-08
GO:1901654	response to ketone	20/391	200/18866	1.1448e-07	5.79335e-08
GO:0072593	reactive oxygen species metabolic process	24/391	288/18866	1.36454e-07	6.90532e-08
GO:0007178	transmembrane receptor protein serine/threonine kinase signaling pathway	27/391	359/18866	1.43117e-07	7.24251e-08
GO:0061614	pri-miRNA transcription by RNA polymerase II	11/391	53/18866	1.48025e-07	7.49092e-08
GO:0001818	negative regulation of cytokine production	27/391	360/18866	1.508e-07	7.63132e-08
GO:0038061	NIK/NF-kappaB signaling	19/391	184/18866	1.58706e-07	8.03141e-08
GO:0046879	hormone secretion	25/391	314/18866	1.63989e-07	8.29877e-08
GO:0009620	response to fungus	11/391	54/18866	1.80046e-07	9.11135e-08
GO:0010876	lipid localization	30/391	440/18866	1.97684e-07	1.00039e-07
GO:1990868	response to chemokine	14/391	97/18866	1.97684e-07	1.00039e-07
GO:1990869	cellular response to chemokine	14/391	97/18866	1.97684e-07	1.00039e-07
GO:0061138	morphogenesis of a branching epithelium	19/391	187/18866	2.03104e-07	1.02782e-07
GO:0030193	regulation of blood coagulation	13/391	82/18866	2.0403e-07	1.03251e-07
GO:0070391	response to lipoteichoic acid	6/391	10/18866	2.31758e-07	1.17282e-07
GO:0071223	cellular response to lipoteichoic acid	6/391	10/18866	2.31758e-07	1.17282e-07
GO:0048145	regulation of fibroblast proliferation	13/391	83/18866	2.34372e-07	1.18605e-07
GO:1900046	regulation of hemostasis	13/391	83/18866	2.34372e-07	1.18605e-07
GO:0032609	interferon-gamma production	15/391	115/18866	2.39633e-07	1.21268e-07
GO:0042698	ovulation cycle	12/391	69/18866	2.47283e-07	1.25139e-07
GO:0030100	regulation of endocytosis	20/391	210/18866	2.47815e-07	1.25408e-07
GO:0045862	positive regulation of proteolysis	27/391	370/18866	2.55129e-07	1.29109e-07
GO:0010463	mesenchymal cell proliferation	10/391	44/18866	2.61913e-07	1.32542e-07
GO:0019883	antigen processing and presentation of endogenous antigen	8/391	24/18866	2.63762e-07	1.33478e-07
GO:0048144	fibroblast proliferation	13/391	84/18866	2.66133e-07	1.34678e-07
GO:0009914	hormone transport	25/391	323/18866	2.71948e-07	1.37621e-07
GO:0042493	response to drug	28/391	397/18866	2.82798e-07	1.43111e-07
GO:0002888	positive regulation of myeloid leukocyte mediated immunity	9/391	34/18866	3.18879e-07	1.61371e-07
GO:0072511	divalent inorganic cation transport	31/391	478/18866	3.37292e-07	1.70689e-07
GO:0060560	developmental growth involved in morphogenesis	21/391	236/18866	3.48663e-07	1.76443e-07
GO:0001776	leukocyte homeostasis	13/391	86/18866	3.49914e-07	1.77076e-07
GO:0006898	receptor-mediated endocytosis	25/391	328/18866	3.61821e-07	1.83102e-07
GO:0048588	developmental cell growth	21/391	237/18866	3.70062e-07	1.87272e-07
GO:0002483	antigen processing and presentation of endogenous peptide antigen	7/391	17/18866	3.70062e-07	1.87272e-07
GO:0019885	antigen processing and presentation of endogenous peptide antigen via MHC class I	7/391	17/18866	3.70062e-07	1.87272e-07
GO:0007409	axonogenesis	31/391	482/18866	3.99607e-07	2.02224e-07
GO:0030593	neutrophil chemotaxis	14/391	103/18866	4.0158e-07	2.03222e-07
GO:0010517	regulation of phospholipase activity	12/391	73/18866	4.52356e-07	2.28917e-07
GO:0032649	regulation of interferon-gamma production	14/391	104/18866	4.52356e-07	2.28917e-07
GO:0070098	chemokine-mediated signaling pathway	13/391	88/18866	4.52356e-07	2.28917e-07
GO:0051024	positive regulation of immunoglobulin secretion	6/391	11/18866	4.63348e-07	2.3448e-07
GO:0030168	platelet activation	17/391	158/18866	4.64922e-07	2.35277e-07
GO:0048771	tissue remodeling	18/391	178/18866	4.81428e-07	2.43629e-07
GO:0038093	Fc receptor signaling pathway	21/391	241/18866	4.81428e-07	2.43629e-07
GO:0030225	macrophage differentiation	10/391	47/18866	4.83366e-07	2.4461e-07
GO:0090287	regulation of cellular response to growth factor stimulus	24/391	310/18866	4.93573e-07	2.49775e-07
GO:0032732	positive regulation of interleukin-1 production	11/391	60/18866	5.11992e-07	2.59096e-07
GO:0032481	positive regulation of type I interferon production	12/391	74/18866	5.13083e-07	2.59649e-07
GO:1903036	positive regulation of response to wounding	12/391	74/18866	5.13083e-07	2.59649e-07
GO:0009595	detection of biotic stimulus	9/391	36/18866	5.16252e-07	2.61252e-07
GO:2000377	regulation of reactive oxygen species metabolic process	19/391	200/18866	5.39684e-07	2.7311e-07
GO:2000379	positive regulation of reactive oxygen species metabolic process	14/391	106/18866	5.57722e-07	2.82239e-07
GO:0051023	regulation of immunoglobulin secretion	7/391	18/18866	5.63761e-07	2.85295e-07
GO:0001763	morphogenesis of a branching structure	19/391	201/18866	5.7812e-07	2.92561e-07
GO:0031099	regeneration	19/391	201/18866	5.7812e-07	2.92561e-07
GO:1900274	regulation of phospholipase C activity	10/391	48/18866	5.80454e-07	2.93742e-07
GO:0031100	animal organ regeneration	12/391	75/18866	5.85788e-07	2.96441e-07
GO:0008361	regulation of cell size	18/391	181/18866	5.96607e-07	3.01916e-07
GO:0022612	gland morphogenesis	15/391	124/18866	5.96607e-07	3.01916e-07
GO:0090288	negative regulation of cellular response to growth factor stimulus	18/391	182/18866	6.47645e-07	3.27745e-07
GO:0048143	astrocyte activation	8/391	27/18866	6.74942e-07	3.41559e-07
GO:0071887	leukocyte apoptotic process	14/391	108/18866	6.90039e-07	3.49198e-07
GO:0045824	negative regulation of innate immune response	11/391	62/18866	6.98704e-07	3.53583e-07
GO:0061383	trabecula morphogenesis	10/391	49/18866	6.99862e-07	3.54169e-07
GO:0048608	reproductive structure development	29/391	443/18866	7.15812e-07	3.62241e-07
GO:0044706	multi-multicellular organism process	20/391	226/18866	7.44221e-07	3.76618e-07
GO:0070838	divalent metal ion transport	30/391	471/18866	7.64064e-07	3.86659e-07
GO:0043618	regulation of transcription from RNA polymerase II promoter in response to stress	14/391	109/18866	7.64064e-07	3.86659e-07
GO:0030500	regulation of bone mineralization	12/391	77/18866	7.67498e-07	3.88397e-07
GO:0006869	lipid transport	27/391	393/18866	7.73116e-07	3.9124e-07
GO:0031667	response to nutrient levels	30/391	473/18866	8.28719e-07	4.19378e-07
GO:0010759	positive regulation of macrophage chemotaxis	7/391	19/18866	8.28719e-07	4.19378e-07
GO:0150146	cell junction disassembly	7/391	19/18866	8.28719e-07	4.19378e-07
GO:0014009	glial cell proliferation	10/391	50/18866	8.35365e-07	4.22742e-07
GO:0061458	reproductive system development	29/391	447/18866	8.44972e-07	4.27603e-07
GO:0072089	stem cell proliferation	15/391	128/18866	8.74511e-07	4.42552e-07
GO:0045778	positive regulation of ossification	13/391	94/18866	9.12668e-07	4.61861e-07
GO:0008217	regulation of blood pressure	18/391	187/18866	9.35312e-07	4.7332e-07
GO:0032652	regulation of interleukin-1 production	14/391	111/18866	9.36348e-07	4.73845e-07
GO:0071560	cellular response to transforming growth factor beta stimulus	21/391	252/18866	9.38536e-07	4.74952e-07
GO:0010506	regulation of autophagy	25/391	347/18866	9.44647e-07	4.78044e-07
GO:0007160	cell-matrix adhesion	20/391	230/18866	9.52741e-07	4.8214e-07
GO:0048738	cardiac muscle tissue development	20/391	231/18866	1.01575e-06	5.14024e-07
GO:0070167	regulation of biomineral tissue development	13/391	95/18866	1.01575e-06	5.14024e-07
GO:0110149	regulation of biomineralization	13/391	95/18866	1.01575e-06	5.14024e-07
GO:0010632	regulation of epithelial cell migration	23/391	301/18866	1.08572e-06	5.49436e-07
GO:0003151	outflow tract morphogenesis	12/391	80/18866	1.1333e-06	5.73514e-07
GO:0071496	cellular response to external stimulus	24/391	326/18866	1.13596e-06	5.74859e-07
GO:0070555	response to interleukin-1	19/391	211/18866	1.14446e-06	5.79161e-07
GO:0043032	positive regulation of macrophage activation	8/391	29/18866	1.16284e-06	5.88462e-07
GO:0010595	positive regulation of endothelial cell migration	15/391	132/18866	1.27025e-06	6.42816e-07
GO:0050764	regulation of phagocytosis	13/391	97/18866	1.28303e-06	6.49284e-07
GO:0007584	response to nutrient	17/391	171/18866	1.29502e-06	6.5535e-07
GO:0030307	positive regulation of cell growth	17/391	171/18866	1.29502e-06	6.5535e-07
GO:0045089	positive regulation of innate immune response	19/391	213/18866	1.30844e-06	6.62143e-07
GO:0048015	phosphatidylinositol-mediated signaling	18/391	192/18866	1.33363e-06	6.74893e-07
GO:0010951	negative regulation of endopeptidase activity	21/391	258/18866	1.33363e-06	6.74893e-07
GO:0071559	response to transforming growth factor beta	21/391	258/18866	1.33363e-06	6.74893e-07
GO:0048511	rhythmic process	23/391	305/18866	1.33363e-06	6.74893e-07
GO:0001906	cell killing	17/391	172/18866	1.38853e-06	7.02671e-07
GO:0043620	regulation of DNA-templated transcription in response to stress	14/391	115/18866	1.38853e-06	7.02671e-07
GO:0002832	negative regulation of response to biotic stimulus	13/391	98/18866	1.415e-06	7.1607e-07
GO:0050808	synapse organization	28/391	433/18866	1.42595e-06	7.21611e-07
GO:0038083	peptidyl-tyrosine autophosphorylation	9/391	41/18866	1.51396e-06	7.66148e-07
GO:0060537	muscle tissue development	27/391	409/18866	1.58615e-06	8.02679e-07
GO:0001894	tissue homeostasis	21/391	261/18866	1.59353e-06	8.06414e-07
GO:0018209	peptidyl-serine modification	24/391	333/18866	1.60746e-06	8.13466e-07
GO:0001659	temperature homeostasis	17/391	174/18866	1.61064e-06	8.15073e-07
GO:0006968	cellular defense response	10/391	54/18866	1.64988e-06	8.34932e-07
GO:0030282	bone mineralization	14/391	117/18866	1.68904e-06	8.54747e-07
GO:0034599	cellular response to oxidative stress	23/391	310/18866	1.73506e-06	8.78036e-07
GO:0007565	female pregnancy	18/391	196/18866	1.74879e-06	8.84987e-07
GO:0048017	inositol lipid-mediated signaling	18/391	196/18866	1.74879e-06	8.84987e-07
GO:0045069	regulation of viral genome replication	13/391	100/18866	1.75026e-06	8.85732e-07
GO:0002931	response to ischemia	10/391	55/18866	1.95049e-06	9.87056e-07
GO:0060191	regulation of lipase activity	13/391	101/18866	1.96195e-06	9.92858e-07
GO:0014706	striated muscle tissue development	26/391	389/18866	2.07696e-06	1.05106e-06
GO:0055024	regulation of cardiac muscle tissue development	13/391	102/18866	2.19612e-06	1.11136e-06
GO:0032370	positive regulation of lipid transport	11/391	70/18866	2.2149e-06	1.12086e-06
GO:0060688	regulation of morphogenesis of a branching structure	10/391	56/18866	2.30283e-06	1.16536e-06
GO:1903901	negative regulation of viral life cycle	12/391	86/18866	2.3603e-06	1.19444e-06
GO:0045861	negative regulation of proteolysis	25/391	369/18866	2.75329e-06	1.39332e-06
GO:0042088	T-helper 1 type immune response	9/391	44/18866	2.757e-06	1.3952e-06
GO:0010811	positive regulation of cell-substrate adhesion	14/391	122/18866	2.757e-06	1.3952e-06
GO:1990266	neutrophil migration	14/391	122/18866	2.757e-06	1.3952e-06
GO:0014068	positive regulation of phosphatidylinositol 3-kinase signaling	12/391	88/18866	3.0178e-06	1.52718e-06
GO:0010466	negative regulation of peptidase activity	21/391	272/18866	3.0257e-06	1.53117e-06
GO:0002824	positive regulation of adaptive immune response based on somatic recombination of immune receptors built from immunoglobulin superfamily domains	13/391	105/18866	3.0257e-06	1.53117e-06
GO:2001236	regulation of extrinsic apoptotic signaling pathway	16/391	162/18866	3.08686e-06	1.56213e-06
GO:0010464	regulation of mesenchymal cell proliferation	8/391	33/18866	3.16041e-06	1.59934e-06
GO:0002763	positive regulation of myeloid leukocyte differentiation	10/391	58/18866	3.16041e-06	1.59934e-06
GO:0002886	regulation of myeloid leukocyte mediated immunity	10/391	58/18866	3.16041e-06	1.59934e-06
GO:0031214	biomineral tissue development	16/391	163/18866	3.3196e-06	1.6799e-06
GO:0110148	biomineralization	16/391	163/18866	3.3196e-06	1.6799e-06
GO:0019233	sensory perception of pain	13/391	106/18866	3.3293e-06	1.68481e-06
GO:0002218	activation of innate immune response	15/391	144/18866	3.59351e-06	1.81852e-06
GO:0002281	macrophage activation involved in immune response	6/391	15/18866	3.62281e-06	1.83335e-06
GO:2000846	regulation of corticosteroid hormone secretion	6/391	15/18866	3.62281e-06	1.83335e-06
GO:0051051	negative regulation of transport	29/391	483/18866	3.69106e-06	1.86788e-06
GO:0010863	positive regulation of phospholipase C activity	9/391	46/18866	3.98245e-06	2.01534e-06
GO:0090092	regulation of transmembrane receptor protein serine/threonine kinase signaling pathway	20/391	254/18866	4.13219e-06	2.09112e-06
GO:0001649	osteoblast differentiation	19/391	231/18866	4.14418e-06	2.09719e-06
GO:0048639	positive regulation of developmental growth	17/391	187/18866	4.18053e-06	2.11558e-06
GO:0046849	bone remodeling	12/391	91/18866	4.20322e-06	2.12706e-06
GO:0019079	viral genome replication	14/391	127/18866	4.33876e-06	2.19565e-06
GO:0042113	B cell activation	23/391	328/18866	4.35802e-06	2.2054e-06
GO:2001234	negative regulation of apoptotic signaling pathway	19/391	233/18866	4.67846e-06	2.36756e-06
GO:0014013	regulation of gliogenesis	14/391	128/18866	4.74855e-06	2.40303e-06
GO:0001655	urogenital system development	23/391	330/18866	4.81642e-06	2.43738e-06
GO:0060193	positive regulation of lipase activity	11/391	76/18866	4.87093e-06	2.46497e-06
GO:0031334	positive regulation of protein-containing complex assembly	20/391	257/18866	4.87093e-06	2.46497e-06
GO:0045071	negative regulation of viral genome replication	10/391	61/18866	4.92416e-06	2.4919e-06
GO:0090303	positive regulation of wound healing	10/391	61/18866	4.92416e-06	2.4919e-06
GO:0002821	positive regulation of adaptive immune response	13/391	110/18866	4.92854e-06	2.49411e-06
GO:0003018	vascular process in circulatory system	17/391	190/18866	5.08963e-06	2.57564e-06
GO:0030308	negative regulation of cell growth	17/391	190/18866	5.08963e-06	2.57564e-06
GO:0035930	corticosteroid hormone secretion	6/391	16/18866	5.45437e-06	2.76022e-06
GO:0002260	lymphocyte homeostasis	10/391	62/18866	5.67466e-06	2.87169e-06
GO:0010518	positive regulation of phospholipase activity	10/391	62/18866	5.67466e-06	2.87169e-06
GO:0030888	regulation of B cell proliferation	10/391	62/18866	5.67466e-06	2.87169e-06
GO:0002053	positive regulation of mesenchymal cell proliferation	7/391	25/18866	5.72104e-06	2.89517e-06
GO:1905954	positive regulation of lipid localization	12/391	94/18866	5.77788e-06	2.92393e-06
GO:0033280	response to vitamin D	8/391	36/18866	6.06238e-06	3.0679e-06
GO:0018105	peptidyl-serine phosphorylation	22/391	310/18866	6.12926e-06	3.10175e-06
GO:0043281	regulation of cysteine-type endopeptidase activity involved in apoptotic process	18/391	215/18866	6.15998e-06	3.11729e-06
GO:0042310	vasoconstriction	11/391	78/18866	6.1604e-06	3.11751e-06
GO:0010594	regulation of endothelial cell migration	19/391	238/18866	6.19439e-06	3.13471e-06
GO:0002244	hematopoietic progenitor cell differentiation	16/391	172/18866	6.38955e-06	3.23347e-06
GO:2000116	regulation of cysteine-type endopeptidase activity	19/391	239/18866	6.57478e-06	3.32721e-06
GO:0022604	regulation of cell morphogenesis	29/391	499/18866	6.72945e-06	3.40548e-06
GO:0030900	forebrain development	25/391	391/18866	7.24064e-06	3.66417e-06
GO:0036294	cellular response to decreased oxygen levels	18/391	218/18866	7.43253e-06	3.76127e-06
GO:0090322	regulation of superoxide metabolic process	8/391	37/18866	7.43253e-06	3.76127e-06
GO:0031664	regulation of lipopolysaccharide-mediated signaling pathway	7/391	26/18866	7.47541e-06	3.78297e-06
GO:0030522	intracellular receptor signaling pathway	20/391	265/18866	7.507e-06	3.79896e-06
GO:0002449	lymphocyte mediated immunity	24/391	366/18866	7.66046e-06	3.87662e-06
GO:0045646	regulation of erythrocyte differentiation	9/391	50/18866	7.73698e-06	3.91535e-06
GO:0046850	regulation of bone remodeling	9/391	50/18866	7.73698e-06	3.91535e-06
GO:0010976	positive regulation of neuron projection development	21/391	290/18866	7.73732e-06	3.91552e-06
GO:0002262	myeloid cell homeostasis	15/391	154/18866	7.7609e-06	3.92745e-06
GO:0014065	phosphatidylinositol 3-kinase signaling	15/391	154/18866	7.7609e-06	3.92745e-06
GO:0030449	regulation of complement activation	13/391	115/18866	7.78309e-06	3.93868e-06
GO:0032651	regulation of interleukin-1 beta production	12/391	97/18866	7.79604e-06	3.94523e-06
GO:0032729	positive regulation of interferon-gamma production	10/391	65/18866	8.47151e-06	4.28706e-06
GO:0060389	pathway-restricted SMAD protein phosphorylation	10/391	65/18866	8.47151e-06	4.28706e-06
GO:0072001	renal system development	21/391	292/18866	8.52499e-06	4.31412e-06
GO:0035933	glucocorticoid secretion	5/391	10/18866	8.60476e-06	4.35449e-06
GO:0030224	monocyte differentiation	8/391	38/18866	8.93798e-06	4.52312e-06
GO:1903131	mononuclear cell differentiation	8/391	38/18866	8.93798e-06	4.52312e-06
GO:0031348	negative regulation of defense response	20/391	269/18866	9.20217e-06	4.65682e-06
GO:0007568	aging	22/391	319/18866	9.36363e-06	4.73852e-06
GO:0032607	interferon-alpha production	7/391	27/18866	9.54419e-06	4.8299e-06
GO:1901888	regulation of cell junction assembly	17/391	200/18866	9.6729e-06	4.89503e-06
GO:0007265	Ras protein signal transduction	23/391	346/18866	9.95368e-06	5.03712e-06
GO:0019935	cyclic-nucleotide-mediated signaling	18/391	224/18866	1.05173e-05	5.32236e-06
GO:0071622	regulation of granulocyte chemotaxis	9/391	52/18866	1.05277e-05	5.32763e-06
GO:0072132	mesenchyme morphogenesis	9/391	52/18866	1.05277e-05	5.32763e-06
GO:0045665	negative regulation of neuron differentiation	18/391	225/18866	1.11402e-05	5.63758e-06
GO:0046660	female sex differentiation	13/391	119/18866	1.11402e-05	5.63758e-06
GO:2000831	regulation of steroid hormone secretion	6/391	18/18866	1.11402e-05	5.63758e-06
GO:0015908	fatty acid transport	12/391	101/18866	1.16599e-05	5.90055e-06
GO:0006979	response to oxidative stress	27/391	458/18866	1.1766e-05	5.95423e-06
GO:0014031	mesenchymal cell development	11/391	84/18866	1.21789e-05	6.16322e-06
GO:0032731	positive regulation of interleukin-1 beta production	9/391	53/18866	1.22757e-05	6.21221e-06
GO:0031098	stress-activated protein kinase signaling cascade	21/391	300/18866	1.26847e-05	6.41917e-06
GO:0034767	positive regulation of ion transmembrane transport	15/391	161/18866	1.29949e-05	6.57615e-06
GO:0034142	toll-like receptor 4 signaling pathway	8/391	40/18866	1.30667e-05	6.6125e-06
GO:0007162	negative regulation of cell adhesion	21/391	301/18866	1.33003e-05	6.73067e-06
GO:0071347	cellular response to interleukin-1	16/391	183/18866	1.34473e-05	6.80506e-06
GO:0032355	response to estradiol	14/391	141/18866	1.35588e-05	6.8615e-06
GO:0034329	cell junction assembly	26/391	434/18866	1.35702e-05	6.86728e-06
GO:0070498	interleukin-1-mediated signaling pathway	12/391	103/18866	1.40964e-05	7.13357e-06
GO:0002695	negative regulation of leukocyte activation	16/391	184/18866	1.43391e-05	7.25637e-06
GO:0051928	positive regulation of calcium ion transport	13/391	122/18866	1.4382e-05	7.27809e-06
GO:0045657	positive regulation of monocyte differentiation	5/391	11/18866	1.4593e-05	7.38487e-06
GO:0070757	interleukin-35-mediated signaling pathway	5/391	11/18866	1.4593e-05	7.38487e-06
GO:0098883	synapse pruning	5/391	11/18866	1.4593e-05	7.38487e-06
GO:0050866	negative regulation of cell activation	17/391	207/18866	1.48253e-05	7.50241e-06
GO:0097756	negative regulation of blood vessel diameter	11/391	86/18866	1.4974e-05	7.57768e-06
GO:0001782	B cell homeostasis	7/391	29/18866	1.53001e-05	7.74272e-06
GO:0032930	positive regulation of superoxide anion generation	6/391	19/18866	1.53134e-05	7.74943e-06
GO:0098543	detection of other organism	6/391	19/18866	1.53134e-05	7.74943e-06
GO:0033574	response to testosterone	8/391	41/18866	1.54179e-05	7.80232e-06
GO:0050832	defense response to fungus	8/391	41/18866	1.54179e-05	7.80232e-06
GO:0032535	regulation of cellular component size	24/391	383/18866	1.54725e-05	7.82996e-06
GO:0035296	regulation of tube diameter	14/391	143/18866	1.55353e-05	7.86174e-06
GO:0097746	regulation of blood vessel diameter	14/391	143/18866	1.55353e-05	7.86174e-06
GO:0071456	cellular response to hypoxia	17/391	208/18866	1.55388e-05	7.86352e-06
GO:0001954	positive regulation of cell-matrix adhesion	9/391	55/18866	1.61043e-05	8.14965e-06
GO:0032655	regulation of interleukin-12 production	9/391	55/18866	1.61043e-05	8.14965e-06
GO:0051353	positive regulation of oxidoreductase activity	9/391	55/18866	1.61043e-05	8.14965e-06
GO:0035150	regulation of tube size	14/391	144/18866	1.67281e-05	8.46533e-06
GO:0034764	positive regulation of transmembrane transport	17/391	210/18866	1.75553e-05	8.88399e-06
GO:0062197	cellular response to chemical stress	23/391	360/18866	1.80973e-05	9.15824e-06
GO:0032868	response to insulin	20/391	283/18866	1.84847e-05	9.35428e-06
GO:0090183	regulation of kidney development	9/391	56/18866	1.86623e-05	9.44414e-06
GO:0001516	prostaglandin biosynthetic process	7/391	30/18866	1.89017e-05	9.5653e-06
GO:0033688	regulation of osteoblast proliferation	7/391	30/18866	1.89017e-05	9.5653e-06
GO:0046457	prostanoid biosynthetic process	7/391	30/18866	1.89017e-05	9.5653e-06
GO:0071453	cellular response to oxygen levels	18/391	235/18866	1.91419e-05	9.68687e-06
GO:0071695	anatomical structure maturation	18/391	235/18866	1.91419e-05	9.68687e-06
GO:0055017	cardiac muscle tissue growth	12/391	107/18866	2.00174e-05	1.01299e-05
GO:0051346	negative regulation of hydrolase activity	27/391	473/18866	2.00174e-05	1.01299e-05
GO:0042692	muscle cell differentiation	24/391	390/18866	2.04617e-05	1.03547e-05
GO:0051048	negative regulation of secretion	16/391	190/18866	2.05724e-05	1.04108e-05
GO:0014066	regulation of phosphatidylinositol 3-kinase signaling	13/391	127/18866	2.13162e-05	1.07872e-05
GO:0032615	interleukin-12 production	9/391	57/18866	2.13162e-05	1.07872e-05
GO:0045124	regulation of bone resorption	8/391	43/18866	2.15641e-05	1.09127e-05
GO:0061448	connective tissue development	19/391	262/18866	2.2213e-05	1.1241e-05
GO:0002709	regulation of T cell mediated immunity	10/391	73/18866	2.22925e-05	1.12812e-05
GO:0070227	lymphocyte apoptotic process	10/391	73/18866	2.22925e-05	1.12812e-05
GO:0031644	regulation of nervous system process	14/391	148/18866	2.23441e-05	1.13073e-05
GO:0002730	regulation of dendritic cell cytokine production	5/391	12/18866	2.2841e-05	1.15588e-05
GO:0032490	detection of molecule of bacterial origin	5/391	12/18866	2.2841e-05	1.15588e-05
GO:0036005	response to macrophage colony-stimulating factor	5/391	12/18866	2.2841e-05	1.15588e-05
GO:0036006	cellular response to macrophage colony-stimulating factor stimulus	5/391	12/18866	2.2841e-05	1.15588e-05
GO:0031346	positive regulation of cell projection organization	24/391	394/18866	2.38364e-05	1.20625e-05
GO:0034103	regulation of tissue remodeling	11/391	91/18866	2.45341e-05	1.24156e-05
GO:0051651	maintenance of location in cell	17/391	216/18866	2.45794e-05	1.24385e-05
GO:0030198	extracellular matrix organization	24/391	395/18866	2.47544e-05	1.25271e-05
GO:0034101	erythrocyte homeostasis	13/391	129/18866	2.47544e-05	1.25271e-05
GO:0097193	intrinsic apoptotic signaling pathway	20/391	290/18866	2.55427e-05	1.2926e-05
GO:0043062	extracellular structure organization	24/391	396/18866	2.57302e-05	1.30209e-05
GO:0040013	negative regulation of locomotion	24/391	397/18866	2.68237e-05	1.35743e-05
GO:0031341	regulation of cell killing	11/391	92/18866	2.70113e-05	1.36692e-05
GO:0035929	steroid hormone secretion	6/391	21/18866	2.71888e-05	1.3759e-05
GO:0046641	positive regulation of alpha-beta T cell proliferation	6/391	21/18866	2.71888e-05	1.3759e-05
GO:0002526	acute inflammatory response	12/391	111/18866	2.81977e-05	1.42696e-05
GO:0010508	positive regulation of autophagy	13/391	131/18866	2.89459e-05	1.46482e-05
GO:0045667	regulation of osteoblast differentiation	13/391	131/18866	2.89459e-05	1.46482e-05
GO:0002040	sprouting angiogenesis	16/391	196/18866	2.94226e-05	1.48895e-05
GO:0001837	epithelial to mesenchymal transition	14/391	152/18866	2.94956e-05	1.49264e-05
GO:0052372	modulation by symbiont of entry into host	8/391	45/18866	2.94956e-05	1.49264e-05
GO:1904646	cellular response to amyloid-beta	8/391	45/18866	2.94956e-05	1.49264e-05
GO:0019229	regulation of vasoconstriction	9/391	60/18866	3.14116e-05	1.5896e-05
GO:0032653	regulation of interleukin-10 production	9/391	60/18866	3.14116e-05	1.5896e-05
GO:0097755	positive regulation of blood vessel diameter	9/391	60/18866	3.14116e-05	1.5896e-05
GO:0016202	regulation of striated muscle tissue development	14/391	153/18866	3.15906e-05	1.59866e-05
GO:0051146	striated muscle cell differentiation	20/391	295/18866	3.21098e-05	1.62494e-05
GO:0035821	modulation of process of other organism	12/391	113/18866	3.33305e-05	1.68671e-05
GO:0051250	negative regulation of lymphocyte activation	14/391	154/18866	3.39271e-05	1.7169e-05
GO:0032309	icosanoid secretion	8/391	46/18866	3.45765e-05	1.74977e-05
GO:0010039	response to iron ion	7/391	33/18866	3.45919e-05	1.75054e-05
GO:0046640	regulation of alpha-beta T cell proliferation	7/391	33/18866	3.45919e-05	1.75054e-05
GO:0002371	dendritic cell cytokine production	5/391	13/18866	3.45919e-05	1.75054e-05
GO:1903977	positive regulation of glial cell migration	5/391	13/18866	3.45919e-05	1.75054e-05
GO:0032928	regulation of superoxide anion generation	6/391	22/18866	3.54037e-05	1.79162e-05
GO:0045655	regulation of monocyte differentiation	6/391	22/18866	3.54037e-05	1.79162e-05
GO:0031343	positive regulation of cell killing	9/391	61/18866	3.54344e-05	1.79318e-05
GO:0002920	regulation of humoral immune response	13/391	134/18866	3.59847e-05	1.82103e-05
GO:0030324	lung development	15/391	177/18866	3.62537e-05	1.83464e-05
GO:1901861	regulation of muscle tissue development	14/391	156/18866	3.87216e-05	1.95953e-05
GO:0006956	complement activation	15/391	178/18866	3.87216e-05	1.95953e-05
GO:0060419	heart growth	12/391	115/18866	3.91173e-05	1.97955e-05
GO:0050919	negative chemotaxis	8/391	47/18866	3.99566e-05	2.02203e-05
GO:0045666	positive regulation of neuron differentiation	23/391	380/18866	3.99566e-05	2.02203e-05
GO:0007405	neuroblast proliferation	9/391	62/18866	4.0081e-05	2.02832e-05
GO:0060393	regulation of pathway-restricted SMAD protein phosphorylation	9/391	62/18866	4.0081e-05	2.02832e-05
GO:0048634	regulation of muscle organ development	14/391	157/18866	4.12341e-05	2.08668e-05
GO:0042100	B cell proliferation	11/391	97/18866	4.28757e-05	2.16975e-05
GO:0003012	muscle system process	26/391	467/18866	4.37446e-05	2.21372e-05
GO:0035051	cardiocyte differentiation	14/391	158/18866	4.41805e-05	2.23578e-05
GO:0032613	interleukin-10 production	9/391	63/18866	4.54534e-05	2.3002e-05
GO:0046635	positive regulation of alpha-beta T cell activation	9/391	63/18866	4.54534e-05	2.3002e-05
GO:0035162	embryonic hemopoiesis	6/391	23/18866	4.55726e-05	2.30623e-05
GO:1901522	positive regulation of transcription from RNA polymerase II promoter involved in cellular response to chemical stimulus	6/391	23/18866	4.55726e-05	2.30623e-05
GO:1904996	positive regulation of leukocyte adhesion to vascular endothelial cell	6/391	23/18866	4.55726e-05	2.30623e-05
GO:0002758	innate immune response-activating signal transduction	12/391	117/18866	4.57513e-05	2.31527e-05
GO:0030323	respiratory tube development	15/391	181/18866	4.61798e-05	2.33696e-05
GO:0045619	regulation of lymphocyte differentiation	15/391	181/18866	4.61798e-05	2.33696e-05
GO:0014032	neural crest cell development	10/391	80/18866	4.6694e-05	2.36298e-05
GO:0055021	regulation of cardiac muscle tissue growth	10/391	80/18866	4.6694e-05	2.36298e-05
GO:0032735	positive regulation of interleukin-12 production	7/391	35/18866	4.9951e-05	2.5278e-05
GO:0033687	osteoblast proliferation	7/391	35/18866	4.9951e-05	2.5278e-05
GO:0098801	regulation of renal system process	7/391	35/18866	4.9951e-05	2.5278e-05
GO:0010935	regulation of macrophage cytokine production	5/391	14/18866	5.00384e-05	2.53222e-05
GO:0032310	prostaglandin secretion	5/391	14/18866	5.00384e-05	2.53222e-05
GO:0045472	response to ether	5/391	14/18866	5.00384e-05	2.53222e-05
GO:0070431	nucleotide-binding oligomerization domain containing 2 signaling pathway	5/391	14/18866	5.00384e-05	2.53222e-05
GO:0045453	bone resorption	9/391	64/18866	5.05679e-05	2.55902e-05
GO:0051817	modulation of process of other organism involved in symbiotic interaction	11/391	99/18866	5.05679e-05	2.55902e-05
GO:0050829	defense response to Gram-negative bacterium	10/391	81/18866	5.14488e-05	2.6036e-05
GO:0045058	T cell selection	8/391	49/18866	5.28315e-05	2.67357e-05
GO:0050848	regulation of calcium-mediated signaling	11/391	100/18866	5.55058e-05	2.8089e-05
GO:0048645	animal organ formation	9/391	65/18866	5.71774e-05	2.8935e-05
GO:0051882	mitochondrial depolarization	6/391	24/18866	5.77946e-05	2.92473e-05
GO:0030072	peptide hormone secretion	18/391	257/18866	5.77946e-05	2.92473e-05
GO:0042554	superoxide anion generation	7/391	36/18866	5.95381e-05	3.01296e-05
GO:0046633	alpha-beta T cell proliferation	7/391	36/18866	5.95381e-05	3.01296e-05
GO:0002711	positive regulation of T cell mediated immunity	8/391	50/18866	6.08775e-05	3.08074e-05
GO:0071715	icosanoid transport	8/391	50/18866	6.08775e-05	3.08074e-05
GO:1901571	fatty acid derivative transport	8/391	50/18866	6.08775e-05	3.08074e-05
GO:0043254	regulation of protein-containing complex assembly	25/391	449/18866	6.29229e-05	3.18425e-05
GO:0014855	striated muscle cell proliferation	10/391	83/18866	6.29864e-05	3.18746e-05
GO:0030879	mammary gland development	13/391	142/18866	6.33227e-05	3.20448e-05
GO:0072006	nephron development	13/391	143/18866	6.82601e-05	3.45434e-05
GO:0048864	stem cell development	10/391	84/18866	6.98619e-05	3.5354e-05
GO:0043277	apoptotic cell clearance	8/391	51/18866	7.02355e-05	3.55431e-05
GO:0070423	nucleotide-binding oligomerization domain containing signaling pathway	7/391	37/18866	7.09885e-05	3.59242e-05
GO:0021700	developmental maturation	19/391	287/18866	7.11322e-05	3.59969e-05
GO:0090594	inflammatory response to wounding	5/391	15/18866	7.12185e-05	3.60405e-05
GO:0002548	monocyte chemotaxis	9/391	67/18866	7.16267e-05	3.62471e-05
GO:0032890	regulation of organic acid transport	9/391	67/18866	7.16267e-05	3.62471e-05
GO:0002495	antigen processing and presentation of peptide antigen via MHC class II	11/391	103/18866	7.16267e-05	3.62471e-05
GO:0032647	regulation of interferon-alpha production	6/391	25/18866	7.24759e-05	3.66768e-05
GO:0060571	morphogenesis of an epithelial fold	6/391	25/18866	7.24759e-05	3.66768e-05
GO:0042176	regulation of protein catabolic process	23/391	397/18866	7.51199e-05	3.80149e-05
GO:0002456	T cell mediated immunity	11/391	104/18866	7.80168e-05	3.94809e-05
GO:0002504	antigen processing and presentation of peptide or polysaccharide antigen via MHC class II	11/391	104/18866	7.80168e-05	3.94809e-05
GO:0002698	negative regulation of immune effector process	12/391	124/18866	7.80168e-05	3.94809e-05
GO:0001912	positive regulation of leukocyte mediated cytotoxicity	8/391	52/18866	7.98717e-05	4.04196e-05
GO:0010742	macrophage derived foam cell differentiation	7/391	38/18866	8.32372e-05	4.21227e-05
GO:0035872	nucleotide-binding domain, leucine rich repeat containing receptor signaling pathway	7/391	38/18866	8.32372e-05	4.21227e-05
GO:0046596	regulation of viral entry into host cell	7/391	38/18866	8.32372e-05	4.21227e-05
GO:0051930	regulation of sensory perception of pain	7/391	38/18866	8.32372e-05	4.21227e-05
GO:0090077	foam cell differentiation	7/391	38/18866	8.32372e-05	4.21227e-05
GO:0051271	negative regulation of cellular component movement	23/391	400/18866	8.32879e-05	4.21483e-05
GO:0070664	negative regulation of leukocyte proliferation	10/391	86/18866	8.32879e-05	4.21483e-05
GO:2000106	regulation of leukocyte apoptotic process	10/391	86/18866	8.32879e-05	4.21483e-05
GO:0035270	endocrine system development	12/391	125/18866	8.32879e-05	4.21483e-05
GO:0043500	muscle adaptation	12/391	125/18866	8.32879e-05	4.21483e-05
GO:0044070	regulation of anion transport	11/391	105/18866	8.37255e-05	4.23698e-05
GO:0045621	positive regulation of lymphocyte differentiation	11/391	105/18866	8.37255e-05	4.23698e-05
GO:0038095	Fc-epsilon receptor signaling pathway	14/391	169/18866	8.69484e-05	4.40007e-05
GO:0055123	digestive system development	13/391	147/18866	8.79298e-05	4.44974e-05
GO:1904064	positive regulation of cation transmembrane transport	13/391	147/18866	8.79298e-05	4.44974e-05
GO:0061756	leukocyte adhesion to vascular endothelial cell	8/391	53/18866	9.01446e-05	4.56182e-05
GO:0060420	regulation of heart growth	10/391	87/18866	9.13044e-05	4.62051e-05
GO:0034976	response to endoplasmic reticulum stress	19/391	294/18866	9.5612e-05	4.8385e-05
GO:0010934	macrophage cytokine production	5/391	16/18866	9.72241e-05	4.92008e-05
GO:0051770	positive regulation of nitric-oxide synthase biosynthetic process	5/391	16/18866	9.72241e-05	4.92008e-05
GO:0051931	regulation of sensory perception	7/391	39/18866	9.7251e-05	4.92145e-05
GO:1903426	regulation of reactive oxygen species biosynthetic process	11/391	107/18866	9.88397e-05	5.00184e-05
GO:1904062	regulation of cation transmembrane transport	21/391	349/18866	9.95767e-05	5.03914e-05
GO:0050864	regulation of B cell activation	15/391	195/18866	0.000102424	5.1832e-05
GO:1903409	reactive oxygen species biosynthetic process	12/391	128/18866	0.000103721	5.24888e-05
GO:1990138	neuron projection extension	14/391	172/18866	0.000104157	5.27093e-05
GO:0007229	integrin-mediated signaling pathway	11/391	108/18866	0.000107229	5.42638e-05
GO:0045580	regulation of T cell differentiation	13/391	150/18866	0.000107231	5.42649e-05
GO:0035690	cellular response to drug	9/391	71/18866	0.000109633	5.54806e-05
GO:0014033	neural crest cell differentiation	10/391	89/18866	0.000109705	5.55169e-05
GO:0002825	regulation of T-helper 1 type immune response	6/391	27/18866	0.000110552	5.59456e-05
GO:0032897	negative regulation of viral transcription	6/391	27/18866	0.000110552	5.59456e-05
GO:0030501	positive regulation of bone mineralization	7/391	40/18866	0.000113573	5.74745e-05
GO:0032892	positive regulation of organic acid transport	7/391	40/18866	0.000113573	5.74745e-05
GO:2001056	positive regulation of cysteine-type endopeptidase activity	13/391	151/18866	0.000113979	5.76796e-05
GO:0060249	anatomical structure homeostasis	25/391	469/18866	0.000121419	6.14449e-05
GO:0071774	response to fibroblast growth factor	13/391	153/18866	0.000130847	6.62161e-05
GO:0015732	prostaglandin transport	5/391	17/18866	0.000131625	6.66096e-05
GO:0016045	detection of bacterium	5/391	17/18866	0.000131625	6.66096e-05
GO:0033273	response to vitamin	10/391	91/18866	0.000131701	6.66482e-05
GO:1904645	response to amyloid-beta	8/391	56/18866	0.000131856	6.67266e-05
GO:0061387	regulation of extent of cell growth	11/391	111/18866	0.000135449	6.85448e-05
GO:0001916	positive regulation of T cell mediated cytotoxicity	6/391	28/18866	0.000135449	6.85448e-05
GO:0030194	positive regulation of blood coagulation	6/391	28/18866	0.000135449	6.85448e-05
GO:1900048	positive regulation of hemostasis	6/391	28/18866	0.000135449	6.85448e-05
GO:2000191	regulation of fatty acid transport	6/391	28/18866	0.000135449	6.85448e-05
GO:0045732	positive regulation of protein catabolic process	16/391	225/18866	0.00013762	6.96436e-05
GO:0002706	regulation of lymphocyte mediated immunity	13/391	154/18866	0.000137843	6.97563e-05
GO:0061351	neural precursor cell proliferation	13/391	154/18866	0.000137843	6.97563e-05
GO:0032869	cellular response to insulin stimulus	16/391	226/18866	0.000144723	7.32379e-05
GO:0046822	regulation of nucleocytoplasmic transport	11/391	112/18866	0.000146265	7.40181e-05
GO:0090101	negative regulation of transmembrane receptor protein serine/threonine kinase signaling pathway	12/391	133/18866	0.000146905	7.4342e-05
GO:0006801	superoxide metabolic process	9/391	74/18866	0.000148739	7.527e-05
GO:0007179	transforming growth factor beta receptor signaling pathway	15/391	202/18866	0.00014881	7.53064e-05
GO:0031668	cellular response to extracellular stimulus	17/391	253/18866	0.000156619	7.9258e-05
GO:0043280	positive regulation of cysteine-type endopeptidase activity involved in apoptotic process	12/391	134/18866	0.000157484	7.96958e-05
GO:0002223	stimulatory C-type lectin receptor signaling pathway	11/391	113/18866	0.000157712	7.98112e-05
GO:0007548	sex differentiation	18/391	280/18866	0.000162914	8.24434e-05
GO:0001910	regulation of leukocyte mediated cytotoxicity	9/391	75/18866	0.000164476	8.32338e-05
GO:0050820	positive regulation of coagulation	6/391	29/18866	0.000164476	8.32338e-05
GO:0060348	bone development	15/391	204/18866	0.000165167	8.35835e-05
GO:0060541	respiratory system development	15/391	204/18866	0.000165167	8.35835e-05
GO:1903793	positive regulation of anion transport	8/391	58/18866	0.000166272	8.41431e-05
GO:0060993	kidney morphogenesis	10/391	94/18866	0.000169401	8.57266e-05
GO:0046885	regulation of hormone biosynthetic process	5/391	18/18866	0.000172336	8.72118e-05
GO:0150078	positive regulation of neuroinflammatory response	5/391	18/18866	0.000172336	8.72118e-05
GO:1905330	regulation of morphogenesis of an epithelium	14/391	181/18866	0.000174183	8.81464e-05
GO:0150077	regulation of neuroinflammatory response	7/391	43/18866	0.000177187	8.96668e-05
GO:0033077	T cell differentiation in thymus	9/391	76/18866	0.000179957	9.10683e-05
GO:0033555	multicellular organismal response to stress	9/391	76/18866	0.000179957	9.10683e-05
GO:0072091	regulation of stem cell proliferation	9/391	76/18866	0.000179957	9.10683e-05
GO:1903524	positive regulation of blood circulation	9/391	76/18866	0.000179957	9.10683e-05
GO:0031623	receptor internalization	11/391	115/18866	0.000181615	9.19073e-05
GO:0048640	negative regulation of developmental growth	11/391	115/18866	0.000181615	9.19073e-05
GO:0061326	renal tubule development	10/391	95/18866	0.000182959	9.25873e-05
GO:0001822	kidney development	18/391	283/18866	0.000182959	9.25873e-05
GO:0010769	regulation of cell morphogenesis involved in differentiation	19/391	310/18866	0.000183324	9.27721e-05
GO:0046456	icosanoid biosynthetic process	8/391	59/18866	0.000184475	9.33544e-05
GO:0048008	platelet-derived growth factor receptor signaling pathway	8/391	59/18866	0.000184475	9.33544e-05
GO:0060043	regulation of cardiac muscle cell proliferation	8/391	59/18866	0.000184475	9.33544e-05
GO:0019730	antimicrobial humoral response	12/391	137/18866	0.00018975	9.6024e-05
GO:0042326	negative regulation of phosphorylation	25/391	484/18866	0.000191942	9.71334e-05
GO:2001235	positive regulation of apoptotic signaling pathway	14/391	183/18866	0.000192504	9.74178e-05
GO:0003007	heart morphogenesis	17/391	258/18866	0.000193003	9.76702e-05
GO:0002220	innate immune response activating cell surface receptor signaling pathway	11/391	116/18866	0.000193998	9.81739e-05
GO:0060055	angiogenesis involved in wound healing	6/391	30/18866	0.000194287	9.832e-05
GO:0070168	negative regulation of biomineral tissue development	6/391	30/18866	0.000194287	9.832e-05
GO:0110150	negative regulation of biomineralization	6/391	30/18866	0.000194287	9.832e-05
GO:0061418	regulation of transcription from RNA polymerase II promoter in response to hypoxia	9/391	77/18866	0.000195185	9.87748e-05
GO:0072028	nephron morphogenesis	9/391	77/18866	0.000195185	9.87748e-05
GO:0097028	dendritic cell differentiation	7/391	44/18866	0.000200231	0.000101328
GO:1903053	regulation of extracellular matrix organization	7/391	44/18866	0.000200231	0.000101328
GO:0062012	regulation of small molecule metabolic process	24/391	456/18866	0.000202437	0.000102444
GO:0051403	stress-activated MAPK cascade	18/391	286/18866	0.000205158	0.000103822
GO:0072676	lymphocyte migration	11/391	117/18866	0.000207088	0.000104798
GO:1904019	epithelial cell apoptotic process	11/391	117/18866	0.000207088	0.000104798
GO:0046634	regulation of alpha-beta T cell activation	10/391	97/18866	0.000212507	0.00010754
GO:0120162	positive regulation of cold-induced thermogenesis	10/391	97/18866	0.000212507	0.00010754
GO:1901655	cellular response to ketone	10/391	97/18866	0.000212507	0.00010754
GO:0002433	immune response-regulating cell surface receptor signaling pathway involved in phagocytosis	12/391	139/18866	0.000212605	0.00010759
GO:0038096	Fc-gamma receptor signaling pathway involved in phagocytosis	12/391	139/18866	0.000212605	0.00010759
GO:0043900	regulation of multi-organism process	9/391	78/18866	0.000212605	0.00010759
GO:0051057	positive regulation of small GTPase mediated signal transduction	9/391	78/18866	0.000212605	0.00010759
GO:0060395	SMAD protein signal transduction	9/391	78/18866	0.000212605	0.00010759
GO:0000302	response to reactive oxygen species	16/391	235/18866	0.000216092	0.000109355
GO:1903975	regulation of glial cell migration	5/391	19/18866	0.000217641	0.000110139
GO:0034765	regulation of ion transmembrane transport	25/391	489/18866	0.000218531	0.000110589
GO:0032308	positive regulation of prostaglandin secretion	4/391	10/18866	0.000218531	0.000110589
GO:0034975	protein folding in endoplasmic reticulum	4/391	10/18866	0.000218531	0.000110589
GO:0046598	positive regulation of viral entry into host cell	4/391	10/18866	0.000218531	0.000110589
GO:0051901	positive regulation of mitochondrial depolarization	4/391	10/18866	0.000218531	0.000110589
GO:0060068	vagina development	4/391	10/18866	0.000218531	0.000110589
GO:0075294	positive regulation by symbiont of entry into host	4/391	10/18866	0.000218531	0.000110589
GO:0008543	fibroblast growth factor receptor signaling pathway	11/391	118/18866	0.000218585	0.000110616
GO:2000736	regulation of stem cell differentiation	11/391	118/18866	0.000218585	0.000110616
GO:0050770	regulation of axonogenesis	14/391	186/18866	0.000220469	0.00011157
GO:0045576	mast cell activation	8/391	61/18866	0.000224384	0.000113551
GO:0002639	positive regulation of immunoglobulin production	7/391	45/18866	0.000224384	0.000113551
GO:0003197	endocardial cushion development	7/391	45/18866	0.000224384	0.000113551
GO:0045429	positive regulation of nitric oxide biosynthetic process	7/391	45/18866	0.000224384	0.000113551
GO:0001657	ureteric bud development	10/391	98/18866	0.000225666	0.000114199
GO:0019216	regulation of lipid metabolic process	23/391	431/18866	0.000229957	0.000116371
GO:0007187	G protein-coupled receptor signaling pathway, coupled to cyclic nucleotide second messenger	17/391	263/18866	0.000233518	0.000118173
GO:0001889	liver development	12/391	141/18866	0.000238343	0.000120615
GO:0031960	response to corticosteroid	13/391	164/18866	0.00024137	0.000122147
GO:0019886	antigen processing and presentation of exogenous peptide antigen via MHC class II	10/391	99/18866	0.000244225	0.000123591
GO:0072163	mesonephric epithelium development	10/391	99/18866	0.000244225	0.000123591
GO:0072164	mesonephric tubule development	10/391	99/18866	0.000244225	0.000123591
GO:0090276	regulation of peptide hormone secretion	15/391	213/18866	0.000249168	0.000126093
GO:0055025	positive regulation of cardiac muscle tissue development	8/391	62/18866	0.000249236	0.000126127
GO:0038094	Fc-gamma receptor signaling pathway	12/391	142/18866	0.000252928	0.000127996
GO:0072073	kidney epithelium development	12/391	142/18866	0.000252928	0.000127996
GO:1904407	positive regulation of nitric oxide metabolic process	7/391	46/18866	0.000255634	0.000129365
GO:0002065	columnar/cuboidal epithelial cell differentiation	11/391	121/18866	0.000267297	0.000135267
GO:0030218	erythrocyte differentiation	11/391	121/18866	0.000267297	0.000135267
GO:0010743	regulation of macrophage derived foam cell differentiation	6/391	32/18866	0.000267297	0.000135267
GO:0032350	regulation of hormone metabolic process	6/391	32/18866	0.000267297	0.000135267
GO:0032673	regulation of interleukin-4 production	6/391	32/18866	0.000267297	0.000135267
GO:0035767	endothelial cell chemotaxis	6/391	32/18866	0.000267297	0.000135267
GO:0071353	cellular response to interleukin-4	6/391	32/18866	0.000267297	0.000135267
GO:1903531	negative regulation of secretion by cell	13/391	166/18866	0.000268308	0.000135779
GO:0032303	regulation of icosanoid secretion	5/391	20/18866	0.000270466	0.000136871
GO:0032495	response to muramyl dipeptide	5/391	20/18866	0.000270466	0.000136871
GO:0032727	positive regulation of interferon-alpha production	5/391	20/18866	0.000270466	0.000136871
GO:0043931	ossification involved in bone maturation	5/391	20/18866	0.000270466	0.000136871
GO:0051767	nitric-oxide synthase biosynthetic process	5/391	20/18866	0.000270466	0.000136871
GO:0051769	regulation of nitric-oxide synthase biosynthetic process	5/391	20/18866	0.000270466	0.000136871
GO:0022408	negative regulation of cell-cell adhesion	14/391	191/18866	0.000283156	0.000143293
GO:0061008	hepaticobiliary system development	12/391	144/18866	0.000283298	0.000143365
GO:0106106	cold-induced thermogenesis	12/391	144/18866	0.000283298	0.000143365
GO:0120161	regulation of cold-induced thermogenesis	12/391	144/18866	0.000283298	0.000143365
GO:0006953	acute-phase response	7/391	47/18866	0.00028802	0.000145754
GO:0051056	regulation of small GTPase mediated signal transduction	19/391	323/18866	0.000289895	0.000146703
GO:0002431	Fc receptor mediated stimulatory signaling pathway	12/391	145/18866	0.000301672	0.000152663
GO:0038127	ERBB signaling pathway	12/391	145/18866	0.000301672	0.000152663
GO:0048675	axon extension	11/391	123/18866	0.000304585	0.000154137
GO:0032306	regulation of prostaglandin secretion	4/391	11/18866	0.00031802	0.000160936
GO:0035457	cellular response to interferon-alpha	4/391	11/18866	0.00031802	0.000160936
GO:0060379	cardiac muscle cell myoblast differentiation	4/391	11/18866	0.00031802	0.000160936
GO:0070106	interleukin-27-mediated signaling pathway	4/391	11/18866	0.00031802	0.000160936
GO:0044344	cellular response to fibroblast growth factor stimulus	12/391	146/18866	0.000319852	0.000161863
GO:0046631	alpha-beta T cell activation	12/391	146/18866	0.000319852	0.000161863
GO:0010862	positive regulation of pathway-restricted SMAD protein phosphorylation	7/391	48/18866	0.00032592	0.000164934
GO:0070169	positive regulation of biomineral tissue development	7/391	48/18866	0.00032592	0.000164934
GO:0110151	positive regulation of biomineralization	7/391	48/18866	0.00032592	0.000164934
GO:0001823	mesonephros development	10/391	103/18866	0.000327142	0.000165552
GO:0008630	intrinsic apoptotic signaling pathway in response to DNA damage	10/391	103/18866	0.000327142	0.000165552
GO:0046578	regulation of Ras protein signal transduction	14/391	194/18866	0.000327338	0.000165651
GO:0031640	killing of cells of other organism	8/391	65/18866	0.00033515	0.000169605
GO:0048247	lymphocyte chemotaxis	8/391	65/18866	0.00033515	0.000169605
GO:0030502	negative regulation of bone mineralization	5/391	21/18866	0.000337442	0.000170765
GO:0035813	regulation of renal sodium excretion	5/391	21/18866	0.000337442	0.000170765
GO:0061042	vascular wound healing	5/391	21/18866	0.000337442	0.000170765
GO:0072111	cell proliferation involved in kidney development	5/391	21/18866	0.000337442	0.000170765
GO:0001933	negative regulation of protein phosphorylation	23/391	444/18866	0.000339101	0.000171604
GO:0046209	nitric oxide metabolic process	9/391	84/18866	0.000350985	0.000177618
GO:0043279	response to alkaloid	10/391	104/18866	0.000351042	0.000177647
GO:0007202	activation of phospholipase C activity	6/391	34/18866	0.000363123	0.000183761
GO:0045648	positive regulation of erythrocyte differentiation	6/391	34/18866	0.000363123	0.000183761
GO:0045907	positive regulation of vasoconstriction	6/391	34/18866	0.000363123	0.000183761
GO:0061384	heart trabecula morphogenesis	6/391	34/18866	0.000363123	0.000183761
GO:0070102	interleukin-6-mediated signaling pathway	6/391	34/18866	0.000363123	0.000183761
GO:1902692	regulation of neuroblast proliferation	6/391	34/18866	0.000363123	0.000183761
GO:0002448	mast cell mediated immunity	7/391	49/18866	0.000364076	0.000184243
GO:0006692	prostanoid metabolic process	7/391	49/18866	0.000364076	0.000184243
GO:0006693	prostaglandin metabolic process	7/391	49/18866	0.000364076	0.000184243
GO:0046824	positive regulation of nucleocytoplasmic transport	8/391	66/18866	0.000366901	0.000185672
GO:0050890	cognition	18/391	302/18866	0.000369452	0.000186963
GO:0071375	cellular response to peptide hormone stimulus	19/391	330/18866	0.000369609	0.000187043
GO:0032092	positive regulation of protein binding	9/391	85/18866	0.000378546	0.000191565
GO:0043154	negative regulation of cysteine-type endopeptidase activity involved in apoptotic process	9/391	85/18866	0.000378546	0.000191565
GO:0071214	cellular response to abiotic stimulus	19/391	331/18866	0.000382959	0.000193799
GO:0104004	cellular response to environmental stimulus	19/391	331/18866	0.000382959	0.000193799
GO:0043112	receptor metabolic process	14/391	198/18866	0.000395642	0.000200217
GO:0002708	positive regulation of lymphocyte mediated immunity	10/391	106/18866	0.000403385	0.000204135
GO:0034446	substrate adhesion-dependent cell spreading	10/391	106/18866	0.000403385	0.000204135
GO:0045670	regulation of osteoclast differentiation	8/391	67/18866	0.000403385	0.000204135
GO:0050918	positive chemotaxis	8/391	67/18866	0.000403385	0.000204135
GO:0072678	T cell migration	8/391	67/18866	0.000403385	0.000204135
GO:0010718	positive regulation of epithelial to mesenchymal transition	7/391	50/18866	0.000408978	0.000206966
GO:0010888	negative regulation of lipid storage	5/391	22/18866	0.000415072	0.00021005
GO:0051900	regulation of mitochondrial depolarization	5/391	22/18866	0.000415072	0.00021005
GO:0001914	regulation of T cell mediated cytotoxicity	6/391	35/18866	0.000418498	0.000211783
GO:0003203	endocardial cushion morphogenesis	6/391	35/18866	0.000418498	0.000211783
GO:0032633	interleukin-4 production	6/391	35/18866	0.000418498	0.000211783
GO:0060338	regulation of type I interferon-mediated signaling pathway	6/391	35/18866	0.000418498	0.000211783
GO:0070670	response to interleukin-4	6/391	35/18866	0.000418498	0.000211783
GO:0048524	positive regulation of viral process	10/391	107/18866	0.00043052	0.000217867
GO:2001237	negative regulation of extrinsic apoptotic signaling pathway	10/391	107/18866	0.00043052	0.000217867
GO:0002576	platelet degranulation	11/391	129/18866	0.000438449	0.00022188
GO:0031392	regulation of prostaglandin biosynthetic process	4/391	12/18866	0.000438449	0.00022188
GO:0032494	response to peptidoglycan	4/391	12/18866	0.000438449	0.00022188
GO:0038110	interleukin-2-mediated signaling pathway	4/391	12/18866	0.000438449	0.00022188
GO:0061517	macrophage proliferation	4/391	12/18866	0.000438449	0.00022188
GO:1904181	positive regulation of membrane depolarization	4/391	12/18866	0.000438449	0.00022188
GO:0002637	regulation of immunoglobulin production	8/391	68/18866	0.000438449	0.00022188
GO:0002753	cytoplasmic pattern recognition receptor signaling pathway	8/391	68/18866	0.000438449	0.00022188
GO:0045428	regulation of nitric oxide biosynthetic process	8/391	68/18866	0.000438449	0.00022188
GO:0050766	positive regulation of phagocytosis	8/391	68/18866	0.000438449	0.00022188
GO:0001942	hair follicle development	9/391	87/18866	0.000438449	0.00022188
GO:0060291	long-term synaptic potentiation	9/391	87/18866	0.000438449	0.00022188
GO:2001057	reactive nitrogen species metabolic process	9/391	87/18866	0.000438449	0.00022188
GO:0010952	positive regulation of peptidase activity	14/391	201/18866	0.000449548	0.000227497
GO:0002762	negative regulation of myeloid leukocyte differentiation	7/391	51/18866	0.000452279	0.000228878
GO:0071354	cellular response to interleukin-6	7/391	51/18866	0.000452279	0.000228878
GO:2000146	negative regulation of cell motility	20/391	365/18866	0.000452572	0.000229027
GO:0001569	branching involved in blood vessel morphogenesis	6/391	36/18866	0.000481047	0.000243437
GO:0002755	MyD88-dependent toll-like receptor signaling pathway	6/391	36/18866	0.000481047	0.000243437
GO:1905332	positive regulation of morphogenesis of an epithelium	6/391	36/18866	0.000481047	0.000243437
GO:0060038	cardiac muscle cell proliferation	8/391	69/18866	0.000481133	0.00024348
GO:0062013	positive regulation of small molecule metabolic process	12/391	154/18866	0.000493972	0.000249978
GO:0003206	cardiac chamber morphogenesis	11/391	131/18866	0.000494133	0.000250059
GO:0035812	renal sodium excretion	5/391	23/18866	0.000502372	0.000254228
GO:0070977	bone maturation	5/391	23/18866	0.000502372	0.000254228
GO:0000186	activation of MAPKK activity	7/391	52/18866	0.000507004	0.000256573
GO:0048260	positive regulation of receptor-mediated endocytosis	7/391	52/18866	0.000507004	0.000256573
GO:0022404	molting cycle process	9/391	89/18866	0.000513862	0.000260043
GO:0022405	hair cycle process	9/391	89/18866	0.000513862	0.000260043
GO:1903845	negative regulation of cellular response to transforming growth factor beta stimulus	9/391	89/18866	0.000513862	0.000260043
GO:1990845	adaptive thermogenesis	12/391	155/18866	0.000520255	0.000263278
GO:0042476	odontogenesis	11/391	132/18866	0.000523045	0.00026469
GO:0007411	axon guidance	17/391	284/18866	0.000523045	0.00026469
GO:0090100	positive regulation of transmembrane receptor protein serine/threonine kinase signaling pathway	10/391	110/18866	0.000523045	0.00026469
GO:0050771	negative regulation of axonogenesis	8/391	70/18866	0.00052511	0.000265735
GO:0097485	neuron projection guidance	17/391	285/18866	0.000544366	0.00027548
GO:1904994	regulation of leukocyte adhesion to vascular endothelial cell	6/391	37/18866	0.000553422	0.000280062
GO:0098773	skin epidermis development	9/391	90/18866	0.000555644	0.000281187
GO:0043331	response to dsRNA	7/391	53/18866	0.000566144	0.000286501
GO:0071383	cellular response to steroid hormone stimulus	14/391	206/18866	0.000567357	0.000287114
GO:0010950	positive regulation of endopeptidase activity	13/391	181/18866	0.000571797	0.000289361
GO:0014823	response to activity	8/391	71/18866	0.000574764	0.000290863
GO:0033627	cell adhesion mediated by integrin	8/391	71/18866	0.000574764	0.000290863
GO:0046579	positive regulation of Ras protein signal transduction	8/391	71/18866	0.000574764	0.000290863
GO:0061180	mammary gland epithelium development	8/391	71/18866	0.000574764	0.000290863
GO:0010770	positive regulation of cell morphogenesis involved in differentiation	12/391	157/18866	0.00057827	0.000292637
GO:0007188	adenylate cyclase-modulating G protein-coupled receptor signaling pathway	15/391	233/18866	0.00059132	0.000299241
GO:0002430	complement receptor mediated signaling pathway	4/391	13/18866	0.000591575	0.00029937
GO:0060100	positive regulation of phagocytosis, engulfment	4/391	13/18866	0.000591575	0.00029937
GO:0071352	cellular response to interleukin-2	4/391	13/18866	0.000591575	0.00029937
GO:1900272	negative regulation of long-term synaptic potentiation	4/391	13/18866	0.000591575	0.00029937
GO:1902563	regulation of neutrophil activation	4/391	13/18866	0.000591575	0.00029937
GO:1905155	positive regulation of membrane invagination	4/391	13/18866	0.000591575	0.00029937
GO:0007611	learning or memory	16/391	260/18866	0.000592483	0.00029983
GO:0042475	odontogenesis of dentin-containing tooth	9/391	91/18866	0.000593533	0.000300361
GO:2000177	regulation of neural precursor cell proliferation	9/391	91/18866	0.000593533	0.000300361
GO:0002407	dendritic cell chemotaxis	5/391	24/18866	0.000598589	0.000302919
GO:0003272	endocardial cushion formation	5/391	24/18866	0.000598589	0.000302919
GO:0031342	negative regulation of cell killing	5/391	24/18866	0.000598589	0.000302919
GO:0032753	positive regulation of interleukin-4 production	5/391	24/18866	0.000598589	0.000302919
GO:0036003	positive regulation of transcription from RNA polymerase II promoter in response to stress	5/391	24/18866	0.000598589	0.000302919
GO:0044062	regulation of excretion	5/391	24/18866	0.000598589	0.000302919
GO:0003158	endothelium development	11/391	135/18866	0.000618558	0.000313025
GO:0048565	digestive tract development	11/391	135/18866	0.000618558	0.000313025
GO:0010524	positive regulation of calcium ion transport into cytosol	7/391	54/18866	0.000619965	0.000313737
GO:0050663	cytokine secretion	8/391	72/18866	0.000619965	0.000313737
GO:0030177	positive regulation of Wnt signaling pathway	13/391	183/18866	0.000619965	0.000313737
GO:0055001	muscle cell development	13/391	183/18866	0.000619965	0.000313737
GO:0003156	regulation of animal organ formation	6/391	38/18866	0.000622023	0.000314778
GO:0032689	negative regulation of interferon-gamma production	6/391	38/18866	0.000622023	0.000314778
GO:2000403	positive regulation of lymphocyte migration	6/391	38/18866	0.000622023	0.000314778
GO:0045582	positive regulation of T cell differentiation	9/391	92/18866	0.000634871	0.00032128
GO:0007517	muscle organ development	21/391	407/18866	0.000661606	0.00033481
GO:0051702	interaction with symbiont	9/391	93/18866	0.000686538	0.000347427
GO:0072080	nephron tubule development	9/391	93/18866	0.000686538	0.000347427
GO:1903035	negative regulation of response to wounding	9/391	93/18866	0.000686538	0.000347427
GO:2000117	negative regulation of cysteine-type endopeptidase activity	9/391	93/18866	0.000686538	0.000347427
GO:0050819	negative regulation of coagulation	7/391	55/18866	0.000688416	0.000348377
GO:0070741	response to interleukin-6	7/391	55/18866	0.000688416	0.000348377
GO:0030183	B cell differentiation	11/391	137/18866	0.000692461	0.000350424
GO:0042552	myelination	11/391	137/18866	0.000692461	0.000350424
GO:2000249	regulation of actin cytoskeleton reorganization	6/391	39/18866	0.00071389	0.000361268
GO:0051147	regulation of muscle cell differentiation	13/391	186/18866	0.000715242	0.000361953
GO:0014829	vascular associated smooth muscle contraction	5/391	25/18866	0.000715242	0.000361953
GO:0060330	regulation of response to interferon-gamma	5/391	25/18866	0.000715242	0.000361953
GO:0060334	regulation of interferon-gamma-mediated signaling pathway	5/391	25/18866	0.000715242	0.000361953
GO:1905809	negative regulation of synapse organization	5/391	25/18866	0.000715242	0.000361953
GO:2001026	regulation of endothelial cell chemotaxis	5/391	25/18866	0.000715242	0.000361953
GO:0051881	regulation of mitochondrial membrane potential	8/391	74/18866	0.000735399	0.000372153
GO:0001755	neural crest cell migration	7/391	56/18866	0.00076196	0.000385594
GO:0031295	T cell costimulation	7/391	56/18866	0.00076196	0.000385594
GO:0070228	regulation of lymphocyte apoptotic process	7/391	56/18866	0.00076196	0.000385594
GO:0007254	JNK cascade	14/391	213/18866	0.00076196	0.000385594
GO:0046620	regulation of organ growth	10/391	116/18866	0.000763531	0.000386389
GO:0007272	ensheathment of neurons	11/391	139/18866	0.000772038	0.000390694
GO:0008366	axon ensheathment	11/391	139/18866	0.000772038	0.000390694
GO:0050803	regulation of synapse structure or activity	15/391	240/18866	0.000772038	0.000390694
GO:0032488	Cdc42 protein signal transduction	4/391	14/18866	0.000772038	0.000390694
GO:0035815	positive regulation of renal sodium excretion	4/391	14/18866	0.000772038	0.000390694
GO:0043922	negative regulation by host of viral transcription	4/391	14/18866	0.000772038	0.000390694
GO:0070486	leukocyte aggregation	4/391	14/18866	0.000772038	0.000390694
GO:0070669	response to interleukin-2	4/391	14/18866	0.000772038	0.000390694
GO:2001279	regulation of unsaturated fatty acid biosynthetic process	4/391	14/18866	0.000772038	0.000390694
GO:0045638	negative regulation of myeloid cell differentiation	9/391	95/18866	0.000785958	0.000397739
GO:0015909	long-chain fatty acid transport	8/391	75/18866	0.000791042	0.000400311
GO:0038034	signal transduction in absence of ligand	8/391	75/18866	0.000791042	0.000400311
GO:0045685	regulation of glial cell differentiation	8/391	75/18866	0.000791042	0.000400311
GO:0072088	nephron epithelium morphogenesis	8/391	75/18866	0.000791042	0.000400311
GO:0097192	extrinsic apoptotic signaling pathway in absence of ligand	8/391	75/18866	0.000791042	0.000400311
GO:0015850	organic hydroxy compound transport	16/391	268/18866	0.000791042	0.000400311
GO:0031647	regulation of protein stability	17/391	296/18866	0.000791042	0.000400311
GO:0051348	negative regulation of transferase activity	17/391	296/18866	0.000791042	0.000400311
GO:0048713	regulation of oligodendrocyte differentiation	6/391	40/18866	0.000798002	0.000403834
GO:0090184	positive regulation of kidney development	6/391	40/18866	0.000798002	0.000403834
GO:0018107	peptidyl-threonine phosphorylation	10/391	117/18866	0.000801139	0.000405421
GO:0051341	regulation of oxidoreductase activity	10/391	117/18866	0.000801139	0.000405421
GO:0007369	gastrulation	13/391	189/18866	0.000811558	0.000410694
GO:0043534	blood vessel endothelial cell migration	13/391	189/18866	0.000811558	0.000410694
GO:0001783	B cell apoptotic process	5/391	26/18866	0.000838466	0.000424311
GO:0032743	positive regulation of interleukin-2 production	5/391	26/18866	0.000838466	0.000424311
GO:0060561	apoptotic process involved in morphogenesis	5/391	26/18866	0.000838466	0.000424311
GO:0060740	prostate gland epithelium morphogenesis	5/391	26/18866	0.000838466	0.000424311
GO:0071425	hematopoietic stem cell proliferation	5/391	26/18866	0.000838466	0.000424311
GO:0072012	glomerulus vasculature development	5/391	26/18866	0.000838466	0.000424311
GO:0050868	negative regulation of T cell activation	10/391	118/18866	0.000851553	0.000430933
GO:0035265	organ growth	13/391	191/18866	0.000893375	0.000452098
GO:0030516	regulation of axon extension	9/391	97/18866	0.000900254	0.000455579
GO:0030890	positive regulation of B cell proliferation	6/391	41/18866	0.000903671	0.000457308
GO:0071548	response to dexamethasone	6/391	41/18866	0.000903671	0.000457308
GO:2000826	regulation of heart morphogenesis	6/391	41/18866	0.000903671	0.000457308
GO:0051153	regulation of striated muscle cell differentiation	10/391	119/18866	0.000907275	0.000459132
GO:0007566	embryo implantation	7/391	58/18866	0.000913195	0.000462128
GO:0021885	forebrain cell migration	7/391	58/18866	0.000913195	0.000462128
GO:0031294	lymphocyte costimulation	7/391	58/18866	0.000913195	0.000462128
GO:0060411	cardiac septum morphogenesis	8/391	77/18866	0.000926587	0.000468905
GO:0061333	renal tubule morphogenesis	8/391	77/18866	0.000926587	0.000468905
GO:0007623	circadian rhythm	14/391	218/18866	0.000927396	0.000469314
GO:0008286	insulin receptor signaling pathway	11/391	143/18866	0.000953257	0.000482401
GO:0048568	embryonic organ development	22/391	451/18866	0.000954115	0.000482835
GO:0010771	negative regulation of cell morphogenesis involved in differentiation	9/391	98/18866	0.000959758	0.000485691
GO:0030316	osteoclast differentiation	9/391	98/18866	0.000959758	0.000485691
GO:0032956	regulation of actin cytoskeleton organization	19/391	360/18866	0.000960813	0.000486225
GO:0071248	cellular response to metal ion	13/391	193/18866	0.000973136	0.000492461
GO:0048799	animal organ maturation	5/391	27/18866	0.000988022	0.000499994
GO:0034134	toll-like receptor 2 signaling pathway	4/391	15/18866	0.000988022	0.000499994
GO:0044849	estrous cycle	4/391	15/18866	0.000988022	0.000499994
GO:0060099	regulation of phagocytosis, engulfment	4/391	15/18866	0.000988022	0.000499994
GO:1900225	regulation of NLRP3 inflammasome complex assembly	4/391	15/18866	0.000988022	0.000499994
GO:2001028	positive regulation of endothelial cell chemotaxis	4/391	15/18866	0.000988022	0.000499994
GO:0001658	branching involved in ureteric bud morphogenesis	7/391	59/18866	0.000998672	0.000505384
GO:0006636	unsaturated fatty acid biosynthetic process	7/391	59/18866	0.000998672	0.000505384
GO:0019731	antibacterial humoral response	7/391	59/18866	0.000998672	0.000505384
GO:0043525	positive regulation of neuron apoptotic process	7/391	59/18866	0.000998672	0.000505384
GO:1903522	regulation of blood circulation	17/391	303/18866	0.00100005	0.000506083
GO:0051602	response to electrical stimulus	6/391	42/18866	0.00101034	0.000511288
GO:0010717	regulation of epithelial to mesenchymal transition	9/391	99/18866	0.00102033	0.000516344
GO:0090277	positive regulation of peptide hormone secretion	9/391	99/18866	0.00102033	0.000516344
GO:0031669	cellular response to nutrient levels	14/391	221/18866	0.00104504	0.00052885
GO:0071241	cellular response to inorganic substance	14/391	221/18866	0.00104504	0.00052885
GO:0022898	regulation of transmembrane transporter activity	16/391	276/18866	0.00105106	0.000531894
GO:0006809	nitric oxide biosynthetic process	8/391	79/18866	0.00107792	0.000545488
GO:0043536	positive regulation of blood vessel endothelial cell migration	8/391	79/18866	0.00107792	0.000545488
GO:0050672	negative regulation of lymphocyte proliferation	8/391	79/18866	0.00107792	0.000545488
GO:0032874	positive regulation of stress-activated MAPK cascade	12/391	170/18866	0.00107792	0.000545488
GO:0034614	cellular response to reactive oxygen species	12/391	170/18866	0.00107792	0.000545488
GO:2000241	regulation of reproductive process	12/391	170/18866	0.00107792	0.000545488
GO:1903428	positive regulation of reactive oxygen species biosynthetic process	7/391	60/18866	0.00109545	0.000554358
GO:0050850	positive regulation of calcium-mediated signaling	6/391	43/18866	0.00113807	0.000575926
GO:2000648	positive regulation of stem cell proliferation	6/391	43/18866	0.00113807	0.000575926
GO:0010575	positive regulation of vascular endothelial growth factor production	5/391	28/18866	0.00114954	0.000581732
GO:0010818	T cell chemotaxis	5/391	28/18866	0.00114954	0.000581732
GO:0022011	myelination in peripheral nervous system	5/391	28/18866	0.00114954	0.000581732
GO:0032292	peripheral nervous system axon ensheathment	5/391	28/18866	0.00114954	0.000581732
GO:0060512	prostate gland morphogenesis	5/391	28/18866	0.00114954	0.000581732
GO:0061437	renal system vasculature development	5/391	28/18866	0.00114954	0.000581732
GO:0061440	kidney vasculature development	5/391	28/18866	0.00114954	0.000581732
GO:0051216	cartilage development	13/391	197/18866	0.00115057	0.000582254
GO:0032945	negative regulation of mononuclear cell proliferation	8/391	80/18866	0.00116023	0.000587141
GO:0051592	response to calcium ion	11/391	147/18866	0.00116478	0.000589444
GO:0050806	positive regulation of synaptic transmission	12/391	172/18866	0.00118361	0.000598971
GO:0070304	positive regulation of stress-activated protein kinase signaling cascade	12/391	172/18866	0.00118361	0.000598971
GO:0051208	sequestering of calcium ion	10/391	124/18866	0.00120742	0.000611021
GO:0150115	cell-substrate junction organization	9/391	102/18866	0.00124491	0.000629993
GO:0002830	positive regulation of type 2 immune response	4/391	16/18866	0.00124491	0.000629993
GO:0003222	ventricular trabecula myocardium morphogenesis	4/391	16/18866	0.00124491	0.000629993
GO:0010919	regulation of inositol phosphate biosynthetic process	4/391	16/18866	0.00124491	0.000629993
GO:0045953	negative regulation of natural killer cell mediated cytotoxicity	4/391	16/18866	0.00124491	0.000629993
GO:0060572	morphogenesis of an epithelial bud	4/391	16/18866	0.00124491	0.000629993
GO:0072109	glomerular mesangium development	4/391	16/18866	0.00124491	0.000629993
GO:1905153	regulation of membrane invagination	4/391	16/18866	0.00124491	0.000629993
GO:0019915	lipid storage	8/391	81/18866	0.00124873	0.000631926
GO:0019933	cAMP-mediated signaling	13/391	199/18866	0.00125131	0.000633231
GO:0001913	T cell mediated cytotoxicity	6/391	44/18866	0.00126285	0.00063907
GO:0031670	cellular response to nutrient	6/391	44/18866	0.00126285	0.00063907
GO:0045687	positive regulation of glial cell differentiation	6/391	44/18866	0.00126285	0.00063907
GO:0003205	cardiac chamber development	12/391	174/18866	0.00129645	0.000656077
GO:0015718	monocarboxylic acid transport	12/391	174/18866	0.00129645	0.000656077
GO:0031032	actomyosin structure organization	13/391	200/18866	0.00130291	0.000659344
GO:0010803	regulation of tumor necrosis factor-mediated signaling pathway	7/391	62/18866	0.00130291	0.000659344
GO:0051851	modulation by host of symbiont process	7/391	62/18866	0.00130291	0.000659344
GO:0070527	platelet aggregation	7/391	62/18866	0.00130291	0.000659344
GO:0048709	oligodendrocyte differentiation	9/391	103/18866	0.00131717	0.000666559
GO:0007263	nitric oxide mediated signal transduction	5/391	29/18866	0.00132813	0.000672107
GO:0036336	dendritic cell migration	5/391	29/18866	0.00132813	0.000672107
GO:0048873	homeostasis of number of cells within a tissue	5/391	29/18866	0.00132813	0.000672107
GO:0070588	calcium ion transmembrane transport	17/391	312/18866	0.0013391	0.000677657
GO:0018210	peptidyl-threonine modification	10/391	126/18866	0.00134075	0.000678493
GO:0055007	cardiac muscle cell differentiation	10/391	126/18866	0.00134075	0.000678493
GO:0007200	phospholipase C-activating G protein-coupled receptor signaling pathway	9/391	104/18866	0.00140673	0.000711886
GO:0060443	mammary gland morphogenesis	6/391	45/18866	0.00141175	0.000714423
GO:1903052	positive regulation of proteolysis involved in cellular protein catabolic process	10/391	127/18866	0.00142248	0.000719855
GO:0050871	positive regulation of B cell activation	11/391	151/18866	0.00142248	0.000719855
GO:0055008	cardiac muscle tissue morphogenesis	7/391	63/18866	0.00142248	0.000719855
GO:0070059	intrinsic apoptotic signaling pathway in response to endoplasmic reticulum stress	7/391	63/18866	0.00142248	0.000719855
GO:0045137	development of primary sexual characteristics	14/391	229/18866	0.00142368	0.000720459
GO:0050807	regulation of synapse organization	14/391	229/18866	0.00142368	0.000720459
GO:0032970	regulation of actin filament-based process	20/391	405/18866	0.00146139	0.000739544
GO:0006457	protein folding	14/391	230/18866	0.00148525	0.000751618
GO:0030111	regulation of Wnt signaling pathway	19/391	375/18866	0.00148973	0.000753886
GO:0046545	development of primary female sexual characteristics	9/391	105/18866	0.00149551	0.000756811
GO:0019934	cGMP-mediated signaling	5/391	30/18866	0.00154065	0.000779653
GO:0032728	positive regulation of interferon-beta production	5/391	30/18866	0.00154065	0.000779653
GO:0060142	regulation of syncytium formation by plasma membrane fusion	5/391	30/18866	0.00154065	0.000779653
GO:0002716	negative regulation of natural killer cell mediated immunity	4/391	17/18866	0.00154606	0.000782395
GO:0030540	female genitalia development	4/391	17/18866	0.00154606	0.000782395
GO:0032305	positive regulation of icosanoid secretion	4/391	17/18866	0.00154606	0.000782395
GO:0044546	NLRP3 inflammasome complex assembly	4/391	17/18866	0.00154606	0.000782395
GO:2000401	regulation of lymphocyte migration	7/391	64/18866	0.00154606	0.000782395
GO:0030279	negative regulation of ossification	8/391	84/18866	0.00154606	0.000782395
GO:0045913	positive regulation of carbohydrate metabolic process	8/391	84/18866	0.00154606	0.000782395
GO:0043330	response to exogenous dsRNA	6/391	46/18866	0.00156455	0.000791751
GO:1903844	regulation of cellular response to transforming growth factor beta stimulus	10/391	129/18866	0.00158281	0.000800989
GO:0007218	neuropeptide signaling pathway	9/391	106/18866	0.00158281	0.000800989
GO:0030038	contractile actin filament bundle assembly	9/391	106/18866	0.00158281	0.000800989
GO:0043149	stress fiber assembly	9/391	106/18866	0.00158281	0.000800989
GO:0010977	negative regulation of neuron projection development	11/391	154/18866	0.00164837	0.000834167
GO:0009266	response to temperature stimulus	14/391	233/18866	0.00166103	0.000840573
GO:0009743	response to carbohydrate	14/391	233/18866	0.00166103	0.000840573
GO:0045844	positive regulation of striated muscle tissue development	8/391	85/18866	0.00166103	0.000840573
GO:0048636	positive regulation of muscle organ development	8/391	85/18866	0.00166103	0.000840573
GO:0046782	regulation of viral transcription	7/391	65/18866	0.00168346	0.000851923
GO:0060675	ureteric bud morphogenesis	7/391	65/18866	0.00168346	0.000851923
GO:0030509	BMP signaling pathway	11/391	155/18866	0.00172932	0.000875131
GO:0050773	regulation of dendrite development	11/391	155/18866	0.00172932	0.000875131
GO:0030336	negative regulation of cell migration	18/391	350/18866	0.00173661	0.000878823
GO:0043303	mast cell degranulation	6/391	47/18866	0.00173691	0.000878974
GO:0046638	positive regulation of alpha-beta T cell differentiation	6/391	47/18866	0.00173691	0.000878974
GO:0032409	regulation of transporter activity	16/391	291/18866	0.00174367	0.000882394
GO:0042391	regulation of membrane potential	21/391	443/18866	0.00174558	0.00088336
GO:0002675	positive regulation of acute inflammatory response	5/391	31/18866	0.00175535	0.000888303
GO:0014044	Schwann cell development	5/391	31/18866	0.00175535	0.000888303
GO:0014072	response to isoquinoline alkaloid	5/391	31/18866	0.00175535	0.000888303
GO:0043278	response to morphine	5/391	31/18866	0.00175535	0.000888303
GO:0071549	cellular response to dexamethasone stimulus	5/391	31/18866	0.00175535	0.000888303
GO:0050796	regulation of insulin secretion	12/391	181/18866	0.00176004	0.00089068
GO:0006919	activation of cysteine-type endopeptidase activity involved in apoptotic process	8/391	86/18866	0.00176651	0.000893955
GO:0034109	homotypic cell-cell adhesion	8/391	86/18866	0.00176651	0.000893955
GO:0050772	positive regulation of axonogenesis	8/391	86/18866	0.00176651	0.000893955
GO:1901532	regulation of hematopoietic progenitor cell differentiation	8/391	86/18866	0.00176651	0.000893955
GO:1901863	positive regulation of muscle tissue development	8/391	86/18866	0.00176651	0.000893955
GO:0045444	fat cell differentiation	14/391	235/18866	0.00177102	0.000896237
GO:0001909	leukocyte mediated cytotoxicity	9/391	108/18866	0.00177102	0.000896237
GO:0002062	chondrocyte differentiation	9/391	108/18866	0.00177102	0.000896237
GO:0032526	response to retinoic acid	9/391	108/18866	0.00177102	0.000896237
GO:0001890	placenta development	11/391	156/18866	0.00179075	0.000906217
GO:0008360	regulation of cell shape	11/391	156/18866	0.00179075	0.000906217
GO:0045669	positive regulation of osteoblast differentiation	7/391	66/18866	0.00180078	0.000911296
GO:0046626	regulation of insulin receptor signaling pathway	7/391	66/18866	0.00180078	0.000911296
GO:0050922	negative regulation of chemotaxis	7/391	66/18866	0.00180078	0.000911296
GO:0072171	mesonephric tubule morphogenesis	7/391	66/18866	0.00180078	0.000911296
GO:0150116	regulation of cell-substrate junction organization	7/391	66/18866	0.00180078	0.000911296
GO:1905207	regulation of cardiocyte differentiation	7/391	66/18866	0.00180078	0.000911296
GO:0090190	positive regulation of branching involved in ureteric bud morphogenesis	4/391	18/18866	0.00187606	0.000949394
GO:0006939	smooth muscle contraction	9/391	109/18866	0.00187731	0.000950023
GO:0033138	positive regulation of peptidyl-serine phosphorylation	9/391	109/18866	0.00187731	0.000950023
GO:0030512	negative regulation of transforming growth factor beta receptor signaling pathway	8/391	87/18866	0.00188043	0.000951601
GO:0051781	positive regulation of cell division	8/391	87/18866	0.00188043	0.000951601
GO:0060218	hematopoietic stem cell differentiation	8/391	87/18866	0.00188043	0.000951601
GO:0002279	mast cell activation involved in immune response	6/391	48/18866	0.0018906	0.000956749
GO:0055023	positive regulation of cardiac muscle tissue growth	6/391	48/18866	0.0018906	0.000956749
GO:1900271	regulation of long-term synaptic potentiation	6/391	48/18866	0.0018906	0.000956749
GO:1904036	negative regulation of epithelial cell apoptotic process	6/391	48/18866	0.0018906	0.000956749
GO:0032872	regulation of stress-activated MAPK cascade	14/391	237/18866	0.00189347	0.000958204
GO:0002377	immunoglobulin production	13/391	210/18866	0.0019287	0.000976032
GO:1903672	positive regulation of sprouting angiogenesis	7/391	67/18866	0.00195303	0.000988342
GO:0060828	regulation of canonical Wnt signaling pathway	16/391	295/18866	0.00195672	0.000990209
GO:0060402	calcium ion transport into cytosol	11/391	158/18866	0.00195672	0.000990209
GO:1903707	negative regulation of hemopoiesis	11/391	158/18866	0.00195672	0.000990209
GO:0038128	ERBB2 signaling pathway	5/391	32/18866	0.00197811	0.00100104
GO:0060603	mammary gland duct morphogenesis	5/391	32/18866	0.00197811	0.00100104
GO:0097421	liver regeneration	5/391	32/18866	0.00197811	0.00100104
GO:0072009	nephron epithelium development	9/391	110/18866	0.00197811	0.00100104
GO:0043393	regulation of protein binding	13/391	211/18866	0.00200179	0.00101302
GO:0033673	negative regulation of kinase activity	15/391	268/18866	0.00208781	0.00105655
GO:0002067	glandular epithelial cell differentiation	6/391	49/18866	0.00208781	0.00105655
GO:0002673	regulation of acute inflammatory response	6/391	49/18866	0.00208781	0.00105655
GO:0032663	regulation of interleukin-2 production	6/391	49/18866	0.00208781	0.00105655
GO:2000107	negative regulation of leukocyte apoptotic process	6/391	49/18866	0.00208781	0.00105655
GO:0042303	molting cycle	9/391	111/18866	0.0020994	0.00106242
GO:0042633	hair cycle	9/391	111/18866	0.0020994	0.00106242
GO:0016239	positive regulation of macroautophagy	7/391	68/18866	0.00210931	0.00106743
GO:0070302	regulation of stress-activated protein kinase signaling cascade	14/391	240/18866	0.00211104	0.00106831
GO:0030073	insulin secretion	13/391	213/18866	0.0021697	0.00109799
GO:0033028	myeloid cell apoptotic process	5/391	33/18866	0.00226752	0.00114749
GO:0045780	positive regulation of bone resorption	4/391	19/18866	0.00227109	0.0011493
GO:0046852	positive regulation of bone remodeling	4/391	19/18866	0.00227109	0.0011493
GO:1903320	regulation of protein modification by small protein conjugation or removal	14/391	242/18866	0.00228224	0.00115494
GO:0070542	response to fatty acid	8/391	90/18866	0.00230161	0.00116474
GO:0030195	negative regulation of blood coagulation	6/391	50/18866	0.00230161	0.00116474
GO:0031648	protein destabilization	6/391	50/18866	0.00230161	0.00116474
GO:0032608	interferon-beta production	6/391	50/18866	0.00230161	0.00116474
GO:0048546	digestive tract morphogenesis	6/391	50/18866	0.00230161	0.00116474
GO:0070671	response to interleukin-12	6/391	50/18866	0.00230161	0.00116474
GO:0099177	regulation of trans-synaptic signaling	21/391	455/18866	0.00233454	0.00118141
GO:1903038	negative regulation of leukocyte cell-cell adhesion	10/391	137/18866	0.00237188	0.0012003
GO:0010565	regulation of cellular ketone metabolic process	12/391	189/18866	0.0024581	0.00124394
GO:0051492	regulation of stress fiber assembly	8/391	91/18866	0.002461	0.0012454
GO:0003279	cardiac septum development	9/391	114/18866	0.00251164	0.00127103
GO:0006984	ER-nucleus signaling pathway	6/391	51/18866	0.00254218	0.00128649
GO:0035272	exocrine system development	6/391	51/18866	0.00254218	0.00128649
GO:0060976	coronary vasculature development	6/391	51/18866	0.00254218	0.00128649
GO:1900047	negative regulation of hemostasis	6/391	51/18866	0.00254218	0.00128649
GO:0042593	glucose homeostasis	14/391	245/18866	0.00254218	0.00128649
GO:0032814	regulation of natural killer cell activation	5/391	34/18866	0.0025671	0.0012991
GO:0055094	response to lipoprotein particle	5/391	34/18866	0.0025671	0.0012991
GO:0007259	receptor signaling pathway via JAK-STAT	11/391	164/18866	0.00259041	0.00131089
GO:0006469	negative regulation of protein kinase activity	14/391	246/18866	0.0026348	0.00133336
GO:0033500	carbohydrate homeostasis	14/391	246/18866	0.0026348	0.00133336
GO:0001911	negative regulation of leukocyte mediated cytotoxicity	4/391	20/18866	0.0027245	0.00137875
GO:0002577	regulation of antigen processing and presentation	4/391	20/18866	0.0027245	0.00137875
GO:0007620	copulation	4/391	20/18866	0.0027245	0.00137875
GO:0010002	cardioblast differentiation	4/391	20/18866	0.0027245	0.00137875
GO:0032816	positive regulation of natural killer cell activation	4/391	20/18866	0.0027245	0.00137875
GO:0060039	pericardium development	4/391	20/18866	0.0027245	0.00137875
GO:2000193	positive regulation of fatty acid transport	4/391	20/18866	0.0027245	0.00137875
GO:0002704	negative regulation of leukocyte mediated immunity	6/391	52/18866	0.0027882	0.00141099
GO:0010883	regulation of lipid storage	6/391	52/18866	0.0027882	0.00141099
GO:0060421	positive regulation of heart growth	6/391	52/18866	0.0027882	0.00141099
GO:0032088	negative regulation of NF-kappaB transcription factor activity	8/391	93/18866	0.00279286	0.00141335
GO:0035967	cellular response to topologically incorrect protein	11/391	166/18866	0.0028275	0.00143087
GO:2001242	regulation of intrinsic apoptotic signaling pathway	11/391	166/18866	0.0028275	0.00143087
GO:0034504	protein localization to nucleus	15/391	277/18866	0.0028275	0.00143087
GO:0007163	establishment or maintenance of cell polarity	13/391	220/18866	0.00283929	0.00143684
GO:0007586	digestion	10/391	141/18866	0.00289296	0.001464
GO:0030010	establishment of cell polarity	10/391	141/18866	0.00289296	0.001464
GO:0110111	negative regulation of animal organ morphogenesis	5/391	35/18866	0.00289296	0.001464
GO:0042445	hormone metabolic process	13/391	221/18866	0.00295161	0.00149368
GO:0010660	regulation of muscle cell apoptotic process	8/391	94/18866	0.0029736	0.00150481
GO:1904035	regulation of epithelial cell apoptotic process	8/391	94/18866	0.0029736	0.00150481
GO:0060070	canonical Wnt signaling pathway	17/391	339/18866	0.00302166	0.00152913
GO:0071772	response to BMP	11/391	168/18866	0.00309611	0.0015668
GO:0071773	cellular response to BMP stimulus	11/391	168/18866	0.00309611	0.0015668
GO:0003208	cardiac ventricle morphogenesis	7/391	73/18866	0.0031028	0.00157019
GO:0072078	nephron tubule morphogenesis	7/391	73/18866	0.0031028	0.00157019
GO:0007569	cell aging	9/391	118/18866	0.00312169	0.00157975
GO:0051209	release of sequestered calcium ion into cytosol	9/391	118/18866	0.00312169	0.00157975
GO:0003073	regulation of systemic arterial blood pressure	8/391	95/18866	0.0031684	0.00160339
GO:0008406	gonad development	13/391	223/18866	0.00317929	0.0016089
GO:0055002	striated muscle cell development	11/391	169/18866	0.0032293	0.00163421
GO:0051957	positive regulation of amino acid transport	4/391	21/18866	0.0032293	0.00163421
GO:0061213	positive regulation of mesonephros development	4/391	21/18866	0.0032293	0.00163421
GO:0072574	hepatocyte proliferation	4/391	21/18866	0.0032293	0.00163421
GO:0072575	epithelial cell proliferation involved in liver morphogenesis	4/391	21/18866	0.0032293	0.00163421
GO:0140131	positive regulation of lymphocyte chemotaxis	4/391	21/18866	0.0032293	0.00163421
GO:1903978	regulation of microglial cell activation	4/391	21/18866	0.0032293	0.00163421
GO:0010092	specification of animal organ identity	5/391	36/18866	0.00323822	0.00163872
GO:0010543	regulation of platelet activation	5/391	36/18866	0.00323822	0.00163872
GO:0034405	response to fluid shear stress	5/391	36/18866	0.00323822	0.00163872
GO:0071402	cellular response to lipoprotein particle stimulus	5/391	36/18866	0.00323822	0.00163872
GO:0071634	regulation of transforming growth factor beta production	5/391	36/18866	0.00323822	0.00163872
GO:1902903	regulation of supramolecular fiber organization	18/391	373/18866	0.00327067	0.00165514
GO:0010822	positive regulation of mitochondrion organization	9/391	119/18866	0.00327067	0.00165514
GO:0051283	negative regulation of sequestering of calcium ion	9/391	119/18866	0.00327067	0.00165514
GO:0021536	diencephalon development	7/391	74/18866	0.0033121	0.00167611
GO:0032623	interleukin-2 production	6/391	54/18866	0.00331346	0.00167679
GO:0007612	learning	10/391	145/18866	0.00350316	0.00177279
GO:0035924	cellular response to vascular endothelial growth factor stimulus	7/391	75/18866	0.00357749	0.00181041
GO:1900076	regulation of cellular response to insulin stimulus	7/391	75/18866	0.00357749	0.00181041
GO:0032720	negative regulation of tumor necrosis factor production	6/391	55/18866	0.00364038	0.00184224
GO:0048846	axon extension involved in axon guidance	5/391	37/18866	0.00364038	0.00184224
GO:0097242	amyloid-beta clearance	5/391	37/18866	0.00364038	0.00184224
GO:1902284	neuron projection extension involved in neuron projection guidance	5/391	37/18866	0.00364038	0.00184224
GO:0007613	memory	9/391	121/18866	0.00364038	0.00184224
GO:0051282	regulation of sequestering of calcium ion	9/391	121/18866	0.00364038	0.00184224
GO:0034620	cellular response to unfolded protein	10/391	146/18866	0.00364038	0.00184224
GO:0042542	response to hydrogen peroxide	10/391	146/18866	0.00364038	0.00184224
GO:0014049	positive regulation of glutamate secretion	3/391	10/18866	0.00364038	0.00184224
GO:0031943	regulation of glucocorticoid metabolic process	3/391	10/18866	0.00364038	0.00184224
GO:0033083	regulation of immature T cell proliferation	3/391	10/18866	0.00364038	0.00184224
GO:0036500	ATF6-mediated unfolded protein response	3/391	10/18866	0.00364038	0.00184224
GO:0042756	drinking behavior	3/391	10/18866	0.00364038	0.00184224
GO:0043084	penile erection	3/391	10/18866	0.00364038	0.00184224
GO:0070424	regulation of nucleotide-binding oligomerization domain containing signaling pathway	3/391	10/18866	0.00364038	0.00184224
GO:0072124	regulation of glomerular mesangial cell proliferation	3/391	10/18866	0.00364038	0.00184224
GO:0072203	cell proliferation involved in metanephros development	3/391	10/18866	0.00364038	0.00184224
GO:0090037	positive regulation of protein kinase C signaling	3/391	10/18866	0.00364038	0.00184224
GO:2000425	regulation of apoptotic cell clearance	3/391	10/18866	0.00364038	0.00184224
GO:0090257	regulation of muscle system process	14/391	256/18866	0.00366383	0.0018541
GO:0010657	muscle cell apoptotic process	8/391	98/18866	0.00375633	0.00190091
GO:0009755	hormone-mediated signaling pathway	12/391	200/18866	0.00375633	0.00190091
GO:0034104	negative regulation of tissue remodeling	4/391	22/18866	0.00375633	0.00190091
GO:0045061	thymic T cell selection	4/391	22/18866	0.00375633	0.00190091
GO:0071157	negative regulation of cell cycle arrest	4/391	22/18866	0.00375633	0.00190091
GO:0071359	cellular response to dsRNA	4/391	22/18866	0.00375633	0.00190091
GO:0072576	liver morphogenesis	4/391	22/18866	0.00375633	0.00190091
GO:0090189	regulation of branching involved in ureteric bud morphogenesis	4/391	22/18866	0.00375633	0.00190091
GO:0014743	regulation of muscle hypertrophy	7/391	76/18866	0.00377936	0.00191257
GO:0060415	muscle tissue morphogenesis	7/391	76/18866	0.00377936	0.00191257
GO:0051384	response to glucocorticoid	10/391	147/18866	0.00378934	0.00191762
GO:0006690	icosanoid metabolic process	9/391	122/18866	0.00379241	0.00191917
GO:0060563	neuroepithelial cell differentiation	6/391	56/18866	0.00390879	0.00197807
GO:0097696	receptor signaling pathway via STAT	11/391	174/18866	0.00393338	0.00199051
GO:0007044	cell-substrate junction assembly	8/391	99/18866	0.00396464	0.00200633
GO:0043255	regulation of carbohydrate biosynthetic process	8/391	99/18866	0.00396464	0.00200633
GO:0062207	regulation of pattern recognition receptor signaling pathway	8/391	99/18866	0.00396464	0.00200633
GO:0010675	regulation of cellular carbohydrate metabolic process	10/391	148/18866	0.00396557	0.0020068
GO:1903670	regulation of sprouting angiogenesis	10/391	148/18866	0.00396557	0.0020068
GO:0007173	epidermal growth factor receptor signaling pathway	9/391	123/18866	0.00399337	0.00202087
GO:0032733	positive regulation of interleukin-10 production	5/391	38/18866	0.00400089	0.00202467
GO:0051954	positive regulation of amine transport	5/391	38/18866	0.00400089	0.00202467
GO:0071604	transforming growth factor beta production	5/391	38/18866	0.00400089	0.00202467
GO:0051495	positive regulation of cytoskeleton organization	13/391	230/18866	0.00400944	0.002029
GO:0014074	response to purine-containing compound	10/391	149/18866	0.00415142	0.00210085
GO:1903364	positive regulation of cellular protein catabolic process	10/391	149/18866	0.00415142	0.00210085
GO:0008585	female gonad development	8/391	100/18866	0.00419999	0.00212543
GO:0001701	in utero embryonic development	18/391	383/18866	0.00422652	0.00213886
GO:1903556	negative regulation of tumor necrosis factor superfamily cytokine production	6/391	57/18866	0.00423987	0.00214561
GO:0016241	regulation of macroautophagy	11/391	176/18866	0.00426228	0.00215695
GO:0061045	negative regulation of wound healing	7/391	78/18866	0.00433667	0.0021946
GO:0006606	protein import into nucleus	10/391	150/18866	0.00434743	0.00220004
GO:0002052	positive regulation of neuroblast proliferation	4/391	23/18866	0.00436582	0.00220935
GO:0010226	response to lithium ion	4/391	23/18866	0.00436582	0.00220935
GO:0045649	regulation of macrophage differentiation	4/391	23/18866	0.00436582	0.00220935
GO:0048714	positive regulation of oligodendrocyte differentiation	4/391	23/18866	0.00436582	0.00220935
GO:0071305	cellular response to vitamin D	4/391	23/18866	0.00436582	0.00220935
GO:0071404	cellular response to low-density lipoprotein particle stimulus	4/391	23/18866	0.00436582	0.00220935
GO:2000178	negative regulation of neural precursor cell proliferation	4/391	23/18866	0.00436582	0.00220935
GO:0003014	renal system process	9/391	125/18866	0.00440287	0.0022281
GO:0008637	apoptotic mitochondrial changes	9/391	125/18866	0.00440287	0.0022281
GO:0002792	negative regulation of peptide secretion	8/391	101/18866	0.00442515	0.00223937
GO:0010522	regulation of calcium ion transport into cytosol	8/391	101/18866	0.00442515	0.00223937
GO:0001662	behavioral fear response	5/391	39/18866	0.00442874	0.00224119
GO:0007190	activation of adenylate cyclase activity	5/391	39/18866	0.00442874	0.00224119
GO:0007431	salivary gland development	5/391	39/18866	0.00442874	0.00224119
GO:0014037	Schwann cell differentiation	5/391	39/18866	0.00442874	0.00224119
GO:0006913	nucleocytoplasmic transport	17/391	354/18866	0.00449143	0.00227292
GO:0035966	response to topologically incorrect protein	12/391	205/18866	0.00449182	0.00227311
GO:0043551	regulation of phosphatidylinositol 3-kinase activity	6/391	58/18866	0.00457277	0.00231408
GO:0060401	cytosolic calcium ion transport	11/391	178/18866	0.00459478	0.00232522
GO:0071260	cellular response to mechanical stimulus	7/391	79/18866	0.00459978	0.00232775
GO:0022600	digestive system process	8/391	102/18866	0.00467346	0.00236503
GO:0110020	regulation of actomyosin structure organization	8/391	102/18866	0.00467346	0.00236503
GO:2000060	positive regulation of ubiquitin-dependent protein catabolic process	8/391	102/18866	0.00467346	0.00236503
GO:0032276	regulation of gonadotropin secretion	3/391	11/18866	0.00467436	0.00236549
GO:0033079	immature T cell proliferation	3/391	11/18866	0.00467436	0.00236549
GO:0042482	positive regulation of odontogenesis	3/391	11/18866	0.00467436	0.00236549
GO:0044803	multi-organism membrane organization	3/391	11/18866	0.00467436	0.00236549
GO:0070339	response to bacterial lipopeptide	3/391	11/18866	0.00467436	0.00236549
GO:0071220	cellular response to bacterial lipoprotein	3/391	11/18866	0.00467436	0.00236549
GO:0071221	cellular response to bacterial lipopeptide	3/391	11/18866	0.00467436	0.00236549
GO:0071281	cellular response to iron ion	3/391	11/18866	0.00467436	0.00236549
GO:0072110	glomerular mesangial cell proliferation	3/391	11/18866	0.00467436	0.00236549
GO:1903265	positive regulation of tumor necrosis factor-mediated signaling pathway	3/391	11/18866	0.00467436	0.00236549
GO:1903800	positive regulation of production of miRNAs involved in gene silencing by miRNA	3/391	11/18866	0.00467436	0.00236549
GO:1905902	regulation of mesoderm formation	3/391	11/18866	0.00467436	0.00236549
GO:0001704	formation of primary germ layer	9/391	127/18866	0.00481806	0.00243821
GO:0017015	regulation of transforming growth factor beta receptor signaling pathway	9/391	127/18866	0.00481806	0.00243821
GO:0032412	regulation of ion transmembrane transporter activity	14/391	265/18866	0.00482338	0.0024409
GO:0051169	nuclear transport	17/391	357/18866	0.00483247	0.0024455
GO:0050804	modulation of chemical synaptic transmission	20/391	454/18866	0.00486034	0.0024596
GO:0002209	behavioral defense response	5/391	40/18866	0.00486034	0.0024596
GO:0007257	activation of JUN kinase activity	5/391	40/18866	0.00486034	0.0024596
GO:0043902	positive regulation of multi-organism process	5/391	40/18866	0.00486034	0.0024596
GO:0050691	regulation of defense response to virus by host	5/391	40/18866	0.00486034	0.0024596
GO:1901381	positive regulation of potassium ion transmembrane transport	5/391	40/18866	0.00486034	0.0024596
GO:1902742	apoptotic process involved in development	5/391	40/18866	0.00486034	0.0024596
GO:0002042	cell migration involved in sprouting angiogenesis	8/391	103/18866	0.00488387	0.00247151
GO:1901570	fatty acid derivative biosynthetic process	8/391	103/18866	0.00488387	0.00247151
GO:0071385	cellular response to glucocorticoid stimulus	6/391	59/18866	0.00488652	0.00247285
GO:1902905	positive regulation of supramolecular fiber organization	12/391	208/18866	0.00495905	0.00250955
GO:0001759	organ induction	4/391	24/18866	0.00498023	0.00252027
GO:0003181	atrioventricular valve morphogenesis	4/391	24/18866	0.00498023	0.00252027
GO:0032231	regulation of actin filament bundle assembly	8/391	104/18866	0.00517788	0.0026203
GO:0006109	regulation of carbohydrate metabolic process	12/391	210/18866	0.00535862	0.00271176
GO:0045216	cell-cell junction organization	12/391	210/18866	0.00535862	0.00271176
GO:0042269	regulation of natural killer cell mediated cytotoxicity	5/391	41/18866	0.00539383	0.00272958
GO:0042596	fear response	5/391	41/18866	0.00539383	0.00272958
GO:1905209	positive regulation of cardiocyte differentiation	5/391	41/18866	0.00539383	0.00272958
GO:0007631	feeding behavior	8/391	105/18866	0.00546901	0.00276762
GO:0031532	actin cytoskeleton reorganization	8/391	105/18866	0.00546901	0.00276762
GO:0048259	regulation of receptor-mediated endocytosis	8/391	105/18866	0.00546901	0.00276762
GO:1902106	negative regulation of leukocyte differentiation	8/391	105/18866	0.00546901	0.00276762
GO:0006936	muscle contraction	17/391	362/18866	0.00550605	0.00278637
GO:1902930	regulation of alcohol biosynthetic process	7/391	82/18866	0.00553521	0.00280113
GO:0006986	response to unfolded protein	11/391	183/18866	0.00554189	0.00280451
GO:0046888	negative regulation of hormone secretion	6/391	61/18866	0.00572976	0.00289958
GO:0090342	regulation of cell aging	6/391	61/18866	0.00572976	0.00289958
GO:1903902	positive regulation of viral life cycle	6/391	61/18866	0.00572976	0.00289958
GO:0043010	camera-type eye development	16/391	332/18866	0.00572976	0.00289958
GO:0002092	positive regulation of receptor internalization	4/391	25/18866	0.00572976	0.00289958
GO:0003071	renal system process involved in regulation of systemic arterial blood pressure	4/391	25/18866	0.00572976	0.00289958
GO:0015874	norepinephrine transport	4/391	25/18866	0.00572976	0.00289958
GO:0043302	positive regulation of leukocyte degranulation	4/391	25/18866	0.00572976	0.00289958
GO:0046697	decidualization	4/391	25/18866	0.00572976	0.00289958
GO:0050927	positive regulation of positive chemotaxis	4/391	25/18866	0.00572976	0.00289958
GO:0061217	regulation of mesonephros development	4/391	25/18866	0.00572976	0.00289958
GO:0007416	synapse assembly	11/391	184/18866	0.00573228	0.00290086
GO:0046328	regulation of JNK cascade	11/391	184/18866	0.00573228	0.00290086
GO:0014812	muscle cell migration	8/391	106/18866	0.00573416	0.00290181
GO:0046632	alpha-beta T cell differentiation	8/391	106/18866	0.00573416	0.00290181
GO:0045787	positive regulation of cell cycle	18/391	396/18866	0.00574317	0.00290637
GO:0003231	cardiac ventricle development	9/391	131/18866	0.00578314	0.00292659
GO:0001570	vasculogenesis	7/391	83/18866	0.00584835	0.00295959
GO:0048041	focal adhesion assembly	7/391	83/18866	0.00584835	0.00295959
GO:0048644	muscle organ morphogenesis	7/391	83/18866	0.00584835	0.00295959
GO:0006983	ER overload response	3/391	12/18866	0.00587397	0.00297256
GO:0010232	vascular transport	3/391	12/18866	0.00587397	0.00297256
GO:0030208	dermatan sulfate biosynthetic process	3/391	12/18866	0.00587397	0.00297256
GO:0033690	positive regulation of osteoblast proliferation	3/391	12/18866	0.00587397	0.00297256
GO:0035630	bone mineralization involved in bone maturation	3/391	12/18866	0.00587397	0.00297256
GO:0042492	gamma-delta T cell differentiation	3/391	12/18866	0.00587397	0.00297256
GO:0070243	regulation of thymocyte apoptotic process	3/391	12/18866	0.00587397	0.00297256
GO:0070278	extracellular matrix constituent secretion	3/391	12/18866	0.00587397	0.00297256
GO:1902337	regulation of apoptotic process involved in morphogenesis	3/391	12/18866	0.00587397	0.00297256
GO:2001257	regulation of cation channel activity	11/391	185/18866	0.00591052	0.00299105
GO:0051963	regulation of synapse assembly	8/391	107/18866	0.00601738	0.00304513
GO:0001101	response to acid chemical	9/391	132/18866	0.0060293	0.00305116
GO:0010676	positive regulation of cellular carbohydrate metabolic process	6/391	62/18866	0.00608729	0.00308051
GO:0048488	synaptic vesicle endocytosis	6/391	62/18866	0.00608729	0.00308051
GO:0071384	cellular response to corticosteroid stimulus	6/391	62/18866	0.00608729	0.00308051
GO:0140115	export across plasma membrane	6/391	62/18866	0.00608729	0.00308051
GO:0140238	presynaptic endocytosis	6/391	62/18866	0.00608729	0.00308051
GO:0002285	lymphocyte activation involved in immune response	11/391	187/18866	0.0063936	0.00323552
GO:0043409	negative regulation of MAPK cascade	11/391	187/18866	0.0063936	0.00323552
GO:0045773	positive regulation of axon extension	5/391	43/18866	0.00647118	0.00327478
GO:0002347	response to tumor cell	4/391	26/18866	0.00648527	0.00328191
GO:0002507	tolerance induction	4/391	26/18866	0.00648527	0.00328191
GO:0003171	atrioventricular valve development	4/391	26/18866	0.00648527	0.00328191
GO:0008211	glucocorticoid metabolic process	4/391	26/18866	0.00648527	0.00328191
GO:0042730	fibrinolysis	4/391	26/18866	0.00648527	0.00328191
GO:0050926	regulation of positive chemotaxis	4/391	26/18866	0.00648527	0.00328191
GO:0090023	positive regulation of neutrophil chemotaxis	4/391	26/18866	0.00648527	0.00328191
GO:0090025	regulation of monocyte chemotaxis	4/391	26/18866	0.00648527	0.00328191
GO:0046622	positive regulation of organ growth	6/391	63/18866	0.0065465	0.0033129
GO:0051893	regulation of focal adhesion assembly	6/391	63/18866	0.0065465	0.0033129
GO:0090109	regulation of cell-substrate junction assembly	6/391	63/18866	0.0065465	0.0033129
GO:0006970	response to osmotic stress	7/391	85/18866	0.00655405	0.00331672
GO:0030101	natural killer cell activation	7/391	85/18866	0.00655405	0.00331672
GO:0046683	response to organophosphorus	9/391	134/18866	0.00658252	0.00333112
GO:0031345	negative regulation of cell projection organization	11/391	188/18866	0.00659204	0.00333594
GO:1903829	positive regulation of cellular protein localization	16/391	338/18866	0.00662572	0.00335298
GO:0072330	monocarboxylic acid biosynthetic process	13/391	246/18866	0.0066333	0.00335682
GO:0014896	muscle hypertrophy	8/391	109/18866	0.0066333	0.00335682
GO:0021761	limbic system development	8/391	109/18866	0.0066333	0.00335682
GO:0016358	dendrite development	13/391	247/18866	0.00686872	0.00347596
GO:0009791	post-embryonic development	7/391	86/18866	0.00696075	0.00352253
GO:0014910	regulation of smooth muscle cell migration	7/391	86/18866	0.00696075	0.00352253
GO:0045445	myoblast differentiation	7/391	86/18866	0.00696075	0.00352253
GO:1901800	positive regulation of proteasomal protein catabolic process	8/391	110/18866	0.00700242	0.00354362
GO:1903305	regulation of regulated secretory pathway	10/391	162/18866	0.0070149	0.00354993
GO:0042130	negative regulation of T cell proliferation	6/391	64/18866	0.00701961	0.00355232
GO:0046637	regulation of alpha-beta T cell differentiation	6/391	64/18866	0.00701961	0.00355232
GO:0045165	cell fate commitment	14/391	278/18866	0.00702688	0.00355599
GO:0110053	regulation of actin filament organization	14/391	278/18866	0.00702688	0.00355599
GO:0002903	negative regulation of B cell apoptotic process	3/391	13/18866	0.00722538	0.00365645
GO:0003161	cardiac conduction system development	3/391	13/18866	0.00722538	0.00365645
GO:0007171	activation of transmembrane receptor protein tyrosine kinase activity	3/391	13/18866	0.00722538	0.00365645
GO:0007494	midgut development	3/391	13/18866	0.00722538	0.00365645
GO:0010745	negative regulation of macrophage derived foam cell differentiation	3/391	13/18866	0.00722538	0.00365645
GO:0016264	gap junction assembly	3/391	13/18866	0.00722538	0.00365645
GO:0030205	dermatan sulfate metabolic process	3/391	13/18866	0.00722538	0.00365645
GO:0031650	regulation of heat generation	3/391	13/18866	0.00722538	0.00365645
GO:0032493	response to bacterial lipoprotein	3/391	13/18866	0.00722538	0.00365645
GO:0032725	positive regulation of granulocyte macrophage colony-stimulating factor production	3/391	13/18866	0.00722538	0.00365645
GO:0045579	positive regulation of B cell differentiation	3/391	13/18866	0.00722538	0.00365645
GO:0060456	positive regulation of digestive system process	3/391	13/18866	0.00722538	0.00365645
GO:0060601	lateral sprouting from an epithelium	3/391	13/18866	0.00722538	0.00365645
GO:0061043	regulation of vascular wound healing	3/391	13/18866	0.00722538	0.00365645
GO:1900103	positive regulation of endoplasmic reticulum unfolded protein response	3/391	13/18866	0.00722538	0.00365645
GO:1902947	regulation of tau-protein kinase activity	3/391	13/18866	0.00722538	0.00365645
GO:0009651	response to salt stress	4/391	27/18866	0.00727114	0.0036796
GO:0045672	positive regulation of osteoclast differentiation	4/391	27/18866	0.00727114	0.0036796
GO:0048520	positive regulation of behavior	4/391	27/18866	0.00727114	0.0036796
GO:0048668	collateral sprouting	4/391	27/18866	0.00727114	0.0036796
GO:1901623	regulation of lymphocyte chemotaxis	4/391	27/18866	0.00727114	0.0036796
GO:0010821	regulation of mitochondrion organization	11/391	191/18866	0.00727686	0.0036825
GO:1904705	regulation of vascular associated smooth muscle cell proliferation	7/391	87/18866	0.00728299	0.0036856
GO:1990874	vascular associated smooth muscle cell proliferation	7/391	87/18866	0.00728299	0.0036856
GO:0007588	excretion	6/391	65/18866	0.00745342	0.00377185
GO:1905953	negative regulation of lipid localization	6/391	65/18866	0.00745342	0.00377185
GO:0001764	neuron migration	10/391	164/18866	0.00750533	0.00379812
GO:0043535	regulation of blood vessel endothelial cell migration	10/391	164/18866	0.00750533	0.00379812
GO:0002064	epithelial cell development	12/391	221/18866	0.00759946	0.00384575
GO:0002715	regulation of natural killer cell mediated immunity	5/391	45/18866	0.00760104	0.00384655
GO:0006775	fat-soluble vitamin metabolic process	5/391	45/18866	0.00760104	0.00384655
GO:0060412	ventricular septum morphogenesis	5/391	45/18866	0.00760104	0.00384655
GO:0070266	necroptotic process	5/391	45/18866	0.00760104	0.00384655
GO:0046330	positive regulation of JNK cascade	9/391	138/18866	0.00777555	0.00393486
GO:0002228	natural killer cell mediated immunity	6/391	66/18866	0.0080029	0.00404992
GO:0032768	regulation of monooxygenase activity	6/391	66/18866	0.0080029	0.00404992
GO:0043506	regulation of JUN kinase activity	7/391	89/18866	0.00821156	0.00415551
GO:0055006	cardiac cell development	7/391	89/18866	0.00821156	0.00415551
GO:0032958	inositol phosphate biosynthetic process	4/391	28/18866	0.00822009	0.00415982
GO:0043901	negative regulation of multi-organism process	4/391	28/18866	0.00822009	0.00415982
GO:0060143	positive regulation of syncytium formation by plasma membrane fusion	4/391	28/18866	0.00822009	0.00415982
GO:1900101	regulation of endoplasmic reticulum unfolded protein response	4/391	28/18866	0.00822009	0.00415982
GO:1902932	positive regulation of alcohol biosynthetic process	4/391	28/18866	0.00822009	0.00415982
GO:0031641	regulation of myelination	5/391	46/18866	0.00832221	0.0042115
GO:0007219	Notch signaling pathway	11/391	195/18866	0.00841507	0.00425849
GO:0043200	response to amino acid	8/391	114/18866	0.00845433	0.00427836
GO:0097553	calcium ion transmembrane import into cytosol	9/391	140/18866	0.00849531	0.0042991
GO:0043550	regulation of lipid kinase activity	6/391	67/18866	0.00856883	0.00433631
GO:1903050	regulation of proteolysis involved in cellular protein catabolic process	12/391	225/18866	0.00868652	0.00439586
GO:0010752	regulation of cGMP-mediated signaling	3/391	14/18866	0.00879153	0.004449
GO:0030207	chondroitin sulfate catabolic process	3/391	14/18866	0.00879153	0.004449
GO:0035437	maintenance of protein localization in endoplasmic reticulum	3/391	14/18866	0.00879153	0.004449
GO:0042659	regulation of cell fate specification	3/391	14/18866	0.00879153	0.004449
GO:0050930	induction of positive chemotaxis	3/391	14/18866	0.00879153	0.004449
GO:0060732	positive regulation of inositol phosphate biosynthetic process	3/391	14/18866	0.00879153	0.004449
GO:0071236	cellular response to antibiotic	3/391	14/18866	0.00879153	0.004449
GO:0090399	replicative senescence	3/391	14/18866	0.00879153	0.004449
GO:1901722	regulation of cell proliferation involved in kidney development	3/391	14/18866	0.00879153	0.004449
GO:1904748	regulation of apoptotic process involved in development	3/391	14/18866	0.00879153	0.004449
GO:0046942	carboxylic acid transport	16/391	350/18866	0.00891505	0.00451151
GO:0009749	response to glucose	11/391	197/18866	0.00899708	0.00455302
GO:0022602	ovulation cycle process	5/391	47/18866	0.00899708	0.00455302
GO:0032480	negative regulation of type I interferon production	5/391	47/18866	0.00899708	0.00455302
GO:0035722	interleukin-12-mediated signaling pathway	5/391	47/18866	0.00899708	0.00455302
GO:0043268	positive regulation of potassium ion transport	5/391	47/18866	0.00899708	0.00455302
GO:0043300	regulation of leukocyte degranulation	5/391	47/18866	0.00899708	0.00455302
GO:0045776	negative regulation of blood pressure	5/391	47/18866	0.00899708	0.00455302
GO:0045933	positive regulation of muscle contraction	5/391	47/18866	0.00899708	0.00455302
GO:0046677	response to antibiotic	5/391	47/18866	0.00899708	0.00455302
GO:0048806	genitalia development	5/391	47/18866	0.00899708	0.00455302
GO:0042446	hormone biosynthetic process	6/391	68/18866	0.00908834	0.00459921
GO:0051899	membrane depolarization	7/391	91/18866	0.00908834	0.00459921
GO:0051952	regulation of amine transport	7/391	91/18866	0.00908834	0.00459921
GO:0097306	cellular response to alcohol	7/391	91/18866	0.00908834	0.00459921
GO:0001773	myeloid dendritic cell activation	4/391	29/18866	0.00913711	0.00462389
GO:0045577	regulation of B cell differentiation	4/391	29/18866	0.00913711	0.00462389
GO:0045671	negative regulation of osteoclast differentiation	4/391	29/18866	0.00913711	0.00462389
GO:0050690	regulation of defense response to virus by virus	4/391	29/18866	0.00913711	0.00462389
GO:0071624	positive regulation of granulocyte chemotaxis	4/391	29/18866	0.00913711	0.00462389
GO:0150117	positive regulation of cell-substrate junction organization	4/391	29/18866	0.00913711	0.00462389
GO:2000108	positive regulation of leukocyte apoptotic process	4/391	29/18866	0.00913711	0.00462389
GO:2000727	positive regulation of cardiac muscle cell differentiation	4/391	29/18866	0.00913711	0.00462389
GO:0015849	organic acid transport	16/391	353/18866	0.00954548	0.00483055
GO:0045598	regulation of fat cell differentiation	9/391	143/18866	0.0095555	0.00483562
GO:0045446	endothelial cell differentiation	8/391	117/18866	0.00967377	0.00489547
GO:0050854	regulation of antigen receptor-mediated signaling pathway	6/391	69/18866	0.00969248	0.00490494
GO:0051170	import into nucleus	10/391	171/18866	0.00971852	0.00491812
GO:0051302	regulation of cell division	10/391	171/18866	0.00971852	0.00491812
GO:0010799	regulation of peptidyl-threonine phosphorylation	5/391	48/18866	0.00971852	0.00491812
GO:0032648	regulation of interferon-beta production	5/391	48/18866	0.00971852	0.00491812
GO:0033628	regulation of cell adhesion mediated by integrin	5/391	48/18866	0.00971852	0.00491812
GO:0042220	response to cocaine	5/391	48/18866	0.00971852	0.00491812
GO:0055010	ventricular cardiac muscle tissue morphogenesis	5/391	48/18866	0.00971852	0.00491812
GO:2001239	regulation of extrinsic apoptotic signaling pathway in absence of ligand	5/391	48/18866	0.00971852	0.00491812
GO:0150063	visual system development	17/391	388/18866	0.0100704	0.00509617
GO:0002532	production of molecular mediator involved in inflammatory response	7/391	93/18866	0.0101013	0.00511181
GO:0014909	smooth muscle cell migration	7/391	93/18866	0.0101013	0.00511181
GO:0045185	maintenance of protein location	7/391	93/18866	0.0101013	0.00511181
GO:0061097	regulation of protein tyrosine kinase activity	7/391	93/18866	0.0101013	0.00511181
GO:0010800	positive regulation of peptidyl-threonine phosphorylation	4/391	30/18866	0.0102226	0.0051732
GO:0035666	TRIF-dependent toll-like receptor signaling pathway	4/391	30/18866	0.0102226	0.0051732
GO:0048265	response to pain	4/391	30/18866	0.0102226	0.0051732
GO:0070723	response to cholesterol	4/391	30/18866	0.0102226	0.0051732
GO:0090162	establishment of epithelial cell polarity	4/391	30/18866	0.0102226	0.0051732
GO:0050795	regulation of behavior	6/391	70/18866	0.0102898	0.00520721
GO:0033135	regulation of peptidyl-serine phosphorylation	9/391	145/18866	0.0103324	0.00522879
GO:0014048	regulation of glutamate secretion	3/391	15/18866	0.0103852	0.00525552
GO:0023035	CD40 signaling pathway	3/391	15/18866	0.0103852	0.00525552
GO:0032274	gonadotropin secretion	3/391	15/18866	0.0103852	0.00525552
GO:0032645	regulation of granulocyte macrophage colony-stimulating factor production	3/391	15/18866	0.0103852	0.00525552
GO:0034349	glial cell apoptotic process	3/391	15/18866	0.0103852	0.00525552
GO:0045346	regulation of MHC class II biosynthetic process	3/391	15/18866	0.0103852	0.00525552
GO:0050651	dermatan sulfate proteoglycan biosynthetic process	3/391	15/18866	0.0103852	0.00525552
GO:0055057	neuroblast division	3/391	15/18866	0.0103852	0.00525552
GO:0060339	negative regulation of type I interferon-mediated signaling pathway	3/391	15/18866	0.0103852	0.00525552
GO:0072567	chemokine (C-X-C motif) ligand 2 production	3/391	15/18866	0.0103852	0.00525552
GO:0090192	regulation of glomerulus development	3/391	15/18866	0.0103852	0.00525552
GO:1901550	regulation of endothelial cell development	3/391	15/18866	0.0103852	0.00525552
GO:1903140	regulation of establishment of endothelial barrier	3/391	15/18866	0.0103852	0.00525552
GO:2000341	regulation of chemokine (C-X-C motif) ligand 2 production	3/391	15/18866	0.0103852	0.00525552
GO:2000345	regulation of hepatocyte proliferation	3/391	15/18866	0.0103852	0.00525552
GO:0003254	regulation of membrane depolarization	5/391	49/18866	0.0104281	0.00527722
GO:0030850	prostate gland development	5/391	49/18866	0.0104281	0.00527722
GO:0070231	T cell apoptotic process	5/391	49/18866	0.0104281	0.00527722
GO:0071349	cellular response to interleukin-12	5/391	49/18866	0.0104281	0.00527722
GO:0009746	response to hexose	11/391	202/18866	0.0104505	0.00528854
GO:0051591	response to cAMP	7/391	94/18866	0.0105298	0.00532864
GO:0007050	cell cycle arrest	12/391	234/18866	0.0112909	0.00571382
GO:0002828	regulation of type 2 immune response	4/391	31/18866	0.0112909	0.00571382
GO:0032770	positive regulation of monooxygenase activity	4/391	31/18866	0.0112909	0.00571382
GO:0045987	positive regulation of smooth muscle contraction	4/391	31/18866	0.0112909	0.00571382
GO:0060914	heart formation	4/391	31/18866	0.0112909	0.00571382
GO:0070229	negative regulation of lymphocyte apoptotic process	4/391	31/18866	0.0112909	0.00571382
GO:1902230	negative regulation of intrinsic apoptotic signaling pathway in response to DNA damage	4/391	31/18866	0.0112909	0.00571382
GO:1902624	positive regulation of neutrophil migration	4/391	31/18866	0.0112909	0.00571382
GO:0007528	neuromuscular junction development	5/391	50/18866	0.0112909	0.00571382
GO:0097300	programmed necrotic cell death	5/391	50/18866	0.0112909	0.00571382
GO:1904707	positive regulation of vascular associated smooth muscle cell proliferation	5/391	50/18866	0.0112909	0.00571382
GO:2000725	regulation of cardiac muscle cell differentiation	5/391	50/18866	0.0112909	0.00571382
GO:0048880	sensory system development	17/391	394/18866	0.0114142	0.00577621
GO:0038084	vascular endothelial growth factor signaling pathway	5/391	51/18866	0.0122936	0.00622125
GO:0010611	regulation of cardiac muscle hypertrophy	6/391	73/18866	0.0123147	0.00623191
GO:0051155	positive regulation of striated muscle cell differentiation	6/391	73/18866	0.0123147	0.00623191
GO:1902036	regulation of hematopoietic stem cell differentiation	6/391	73/18866	0.0123147	0.00623191
GO:0002523	leukocyte migration involved in inflammatory response	3/391	16/18866	0.0123147	0.00623191
GO:0007567	parturition	3/391	16/18866	0.0123147	0.00623191
GO:0014061	regulation of norepinephrine secretion	3/391	16/18866	0.0123147	0.00623191
GO:0032604	granulocyte macrophage colony-stimulating factor production	3/391	16/18866	0.0123147	0.00623191
GO:0042487	regulation of odontogenesis of dentin-containing tooth	3/391	16/18866	0.0123147	0.00623191
GO:0045342	MHC class II biosynthetic process	3/391	16/18866	0.0123147	0.00623191
GO:0048820	hair follicle maturation	3/391	16/18866	0.0123147	0.00623191
GO:0050655	dermatan sulfate proteoglycan metabolic process	3/391	16/18866	0.0123147	0.00623191
GO:0061450	trophoblast cell migration	3/391	16/18866	0.0123147	0.00623191
GO:1901163	regulation of trophoblast cell migration	3/391	16/18866	0.0123147	0.00623191
GO:1904862	inhibitory synapse assembly	3/391	16/18866	0.0123147	0.00623191
GO:0034284	response to monosaccharide	11/391	207/18866	0.012324	0.00623663
GO:1901343	negative regulation of vasculature development	11/391	207/18866	0.012324	0.00623663
GO:0035148	tube formation	9/391	150/18866	0.0124446	0.00629764
GO:0090263	positive regulation of canonical Wnt signaling pathway	9/391	150/18866	0.0124446	0.00629764
GO:0051258	protein polymerization	14/391	300/18866	0.0124446	0.00629764
GO:0002724	regulation of T cell cytokine production	4/391	32/18866	0.0124446	0.00629764
GO:0045761	regulation of adenylate cyclase activity	4/391	32/18866	0.0124446	0.00629764
GO:0048841	regulation of axon extension involved in axon guidance	4/391	32/18866	0.0124446	0.00629764
GO:0050482	arachidonic acid secretion	4/391	32/18866	0.0124446	0.00629764
GO:0051085	chaperone cofactor-dependent protein refolding	4/391	32/18866	0.0124446	0.00629764
GO:0060317	cardiac epithelial to mesenchymal transition	4/391	32/18866	0.0124446	0.00629764
GO:0070528	protein kinase C signaling	4/391	32/18866	0.0124446	0.00629764
GO:0071295	cellular response to vitamin	4/391	32/18866	0.0124446	0.00629764
GO:1901889	negative regulation of cell junction assembly	4/391	32/18866	0.0124446	0.00629764
GO:1903963	arachidonate transport	4/391	32/18866	0.0124446	0.00629764
GO:2001243	negative regulation of intrinsic apoptotic signaling pathway	7/391	98/18866	0.0129008	0.00652851
GO:0016331	morphogenesis of embryonic epithelium	9/391	151/18866	0.0129418	0.00654926
GO:0032024	positive regulation of insulin secretion	6/391	74/18866	0.0129653	0.00656116
GO:0034121	regulation of toll-like receptor signaling pathway	6/391	74/18866	0.0129653	0.00656116
GO:0036465	synaptic vesicle recycling	6/391	74/18866	0.0129653	0.00656116
GO:0043507	positive regulation of JUN kinase activity	6/391	74/18866	0.0129653	0.00656116
GO:0031103	axon regeneration	5/391	52/18866	0.013036	0.00659695
GO:0050999	regulation of nitric-oxide synthase activity	5/391	52/18866	0.013036	0.00659695
GO:0055078	sodium ion homeostasis	5/391	52/18866	0.013036	0.00659695
GO:1990089	response to nerve growth factor	5/391	52/18866	0.013036	0.00659695
GO:2001238	positive regulation of extrinsic apoptotic signaling pathway	5/391	52/18866	0.013036	0.00659695
GO:0051098	regulation of binding	16/391	367/18866	0.013036	0.00659695
GO:1903169	regulation of calcium ion transmembrane transport	9/391	152/18866	0.0134192	0.00679084
GO:0015837	amine transport	7/391	99/18866	0.0135307	0.00684728
GO:0030968	endoplasmic reticulum unfolded protein response	8/391	125/18866	0.0135726	0.00686849
GO:0001707	mesoderm formation	6/391	75/18866	0.0137401	0.00695328
GO:0032418	lysosome localization	6/391	75/18866	0.0137401	0.00695328
GO:0043627	response to estrogen	6/391	75/18866	0.0137401	0.00695328
GO:1901983	regulation of protein acetylation	6/391	75/18866	0.0137401	0.00695328
GO:0045920	negative regulation of exocytosis	4/391	33/18866	0.0137425	0.00695445
GO:0061311	cell surface receptor signaling pathway involved in heart development	4/391	33/18866	0.0137425	0.00695445
GO:0090022	regulation of neutrophil chemotaxis	4/391	33/18866	0.0137425	0.00695445
GO:0031396	regulation of protein ubiquitination	11/391	211/18866	0.0139008	0.00703459
GO:2000772	regulation of cellular senescence	5/391	53/18866	0.0140439	0.00710698
GO:0090316	positive regulation of intracellular protein transport	10/391	182/18866	0.0141577	0.00716461
GO:0002643	regulation of tolerance induction	3/391	17/18866	0.0142541	0.00721337
GO:0003198	epithelial to mesenchymal transition involved in endocardial cushion formation	3/391	17/18866	0.0142541	0.00721337
GO:0010566	regulation of ketone biosynthetic process	3/391	17/18866	0.0142541	0.00721337
GO:0030949	positive regulation of vascular endothelial growth factor receptor signaling pathway	3/391	17/18866	0.0142541	0.00721337
GO:0031649	heat generation	3/391	17/18866	0.0142541	0.00721337
GO:0044764	multi-organism cellular process	3/391	17/18866	0.0142541	0.00721337
GO:0046851	negative regulation of bone remodeling	3/391	17/18866	0.0142541	0.00721337
GO:0048243	norepinephrine secretion	3/391	17/18866	0.0142541	0.00721337
GO:0070242	thymocyte apoptotic process	3/391	17/18866	0.0142541	0.00721337
GO:0071360	cellular response to exogenous dsRNA	3/391	17/18866	0.0142541	0.00721337
GO:0090141	positive regulation of mitochondrial fission	3/391	17/18866	0.0142541	0.00721337
GO:1905331	negative regulation of morphogenesis of an epithelium	3/391	17/18866	0.0142541	0.00721337
GO:0003281	ventricular septum development	6/391	76/18866	0.0144831	0.00732925
GO:0071229	cellular response to acid chemical	6/391	76/18866	0.0144831	0.00732925
GO:0043433	negative regulation of DNA-binding transcription factor activity	10/391	183/18866	0.0145726	0.00737454
GO:1900180	regulation of protein localization to nucleus	8/391	127/18866	0.0146809	0.00742937
GO:1905477	positive regulation of protein localization to membrane	8/391	127/18866	0.0146809	0.00742937
GO:0090090	negative regulation of canonical Wnt signaling pathway	10/391	184/18866	0.0150804	0.00763153
GO:0002756	MyD88-independent toll-like receptor signaling pathway	4/391	34/18866	0.0150804	0.00763153
GO:0035633	maintenance of blood-brain barrier	4/391	34/18866	0.0150804	0.00763153
GO:0035774	positive regulation of insulin secretion involved in cellular response to glucose stimulus	4/391	34/18866	0.0150804	0.00763153
GO:0050715	positive regulation of cytokine secretion	4/391	34/18866	0.0150804	0.00763153
GO:2000352	negative regulation of endothelial cell apoptotic process	4/391	34/18866	0.0150804	0.00763153
GO:0007422	peripheral nervous system development	6/391	77/18866	0.0153356	0.00776065
GO:0048332	mesoderm morphogenesis	6/391	77/18866	0.0153356	0.00776065
GO:0051017	actin filament bundle assembly	9/391	157/18866	0.0161418	0.00816863
GO:0003229	ventricular cardiac muscle tissue development	5/391	55/18866	0.0161418	0.00816863
GO:0008347	glial cell migration	5/391	55/18866	0.0161418	0.00816863
GO:0022029	telencephalon cell migration	5/391	55/18866	0.0161418	0.00816863
GO:0035065	regulation of histone acetylation	5/391	55/18866	0.0161418	0.00816863
GO:0042304	regulation of fatty acid biosynthetic process	5/391	55/18866	0.0161418	0.00816863
GO:0050688	regulation of defense response to virus	6/391	78/18866	0.016261	0.00822896
GO:0010832	negative regulation of myotube differentiation	3/391	18/18866	0.01652	0.00836007
GO:0032656	regulation of interleukin-13 production	3/391	18/18866	0.01652	0.00836007
GO:0035994	response to muscle stretch	3/391	18/18866	0.01652	0.00836007
GO:0043217	myelin maintenance	3/391	18/18866	0.01652	0.00836007
GO:0048339	paraxial mesoderm development	3/391	18/18866	0.01652	0.00836007
GO:0060977	coronary vasculature morphogenesis	3/391	18/18866	0.01652	0.00836007
GO:0070230	positive regulation of lymphocyte apoptotic process	3/391	18/18866	0.01652	0.00836007
GO:0090036	regulation of protein kinase C signaling	3/391	18/18866	0.01652	0.00836007
GO:2001185	regulation of CD8-positive, alpha-beta T cell activation	3/391	18/18866	0.01652	0.00836007
GO:0007435	salivary gland morphogenesis	4/391	35/18866	0.01652	0.00836007
GO:0030947	regulation of vascular endothelial growth factor receptor signaling pathway	4/391	35/18866	0.01652	0.00836007
GO:0036314	response to sterol	4/391	35/18866	0.01652	0.00836007
GO:0048333	mesodermal cell differentiation	4/391	35/18866	0.01652	0.00836007
GO:0060251	regulation of glial cell proliferation	4/391	35/18866	0.01652	0.00836007
GO:0050821	protein stabilization	10/391	187/18866	0.0165962	0.00839863
GO:0003300	cardiac muscle hypertrophy	7/391	104/18866	0.0170627	0.00863466
GO:0010827	regulation of glucose transmembrane transport	6/391	79/18866	0.0171001	0.00865363
GO:0031016	pancreas development	6/391	79/18866	0.0171001	0.00865363
GO:0090398	cellular senescence	6/391	79/18866	0.0171001	0.00865363
GO:0071478	cellular response to radiation	10/391	188/18866	0.0171637	0.00868579
GO:2000058	regulation of ubiquitin-dependent protein catabolic process	9/391	159/18866	0.017238	0.00872339
GO:0010498	proteasomal protein catabolic process	19/391	483/18866	0.017238	0.00872339
GO:0030178	negative regulation of Wnt signaling pathway	11/391	219/18866	0.0176557	0.00893478
GO:0002312	B cell activation involved in immune response	6/391	80/18866	0.0180685	0.00914365
GO:0048678	response to axon injury	6/391	80/18866	0.0180685	0.00914365
GO:0001893	maternal placenta development	4/391	36/18866	0.0180685	0.00914365
GO:0002701	negative regulation of production of molecular mediator of immune response	4/391	36/18866	0.0180685	0.00914365
GO:0031128	developmental induction	4/391	36/18866	0.0180685	0.00914365
GO:0051955	regulation of amino acid transport	4/391	36/18866	0.0180685	0.00914365
GO:0070873	regulation of glycogen metabolic process	4/391	36/18866	0.0180685	0.00914365
GO:1901099	negative regulation of signal transduction in absence of ligand	4/391	36/18866	0.0180685	0.00914365
GO:1901385	regulation of voltage-gated calcium channel activity	4/391	36/18866	0.0180685	0.00914365
GO:2000516	positive regulation of CD4-positive, alpha-beta T cell activation	4/391	36/18866	0.0180685	0.00914365
GO:2001240	negative regulation of extrinsic apoptotic signaling pathway in absence of ligand	4/391	36/18866	0.0180685	0.00914365
GO:0016579	protein deubiquitination	13/391	283/18866	0.0181629	0.00919144
GO:0001541	ovarian follicle development	5/391	57/18866	0.0183629	0.00929266
GO:0048016	inositol phosphate-mediated signaling	5/391	57/18866	0.0183629	0.00929266
GO:0061572	actin filament bundle organization	9/391	161/18866	0.0184883	0.00935613
GO:0032414	positive regulation of ion transmembrane transporter activity	7/391	106/18866	0.0186439	0.00943484
GO:0048167	regulation of synaptic plasticity	10/391	191/18866	0.0188967	0.00956281
GO:0001654	eye development	16/391	384/18866	0.0189044	0.0095667
GO:0006704	glucocorticoid biosynthetic process	3/391	19/18866	0.0189184	0.00957378
GO:0010744	positive regulation of macrophage derived foam cell differentiation	3/391	19/18866	0.0189184	0.00957378
GO:0032674	regulation of interleukin-5 production	3/391	19/18866	0.0189184	0.00957378
GO:0046629	gamma-delta T cell activation	3/391	19/18866	0.0189184	0.00957378
GO:0060602	branch elongation of an epithelium	3/391	19/18866	0.0189184	0.00957378
GO:0090026	positive regulation of monocyte chemotaxis	3/391	19/18866	0.0189184	0.00957378
GO:0034644	cellular response to UV	6/391	81/18866	0.0189611	0.00959539
GO:0043467	regulation of generation of precursor metabolites and energy	9/391	162/18866	0.0191043	0.00966783
GO:0017157	regulation of exocytosis	11/391	222/18866	0.0191661	0.0096991
GO:0032388	positive regulation of intracellular transport	11/391	222/18866	0.0191661	0.0096991
GO:0007498	mesoderm development	8/391	134/18866	0.0193551	0.00979477
GO:0034754	cellular hormone metabolic process	8/391	134/18866	0.0193551	0.00979477
GO:0016525	negative regulation of angiogenesis	10/391	192/18866	0.0194077	0.00982138
GO:0014897	striated muscle hypertrophy	7/391	107/18866	0.0194077	0.00982138
GO:0043266	regulation of potassium ion transport	7/391	107/18866	0.0194077	0.00982138
GO:0000768	syncytium formation by plasma membrane fusion	5/391	58/18866	0.0194831	0.00985955
GO:0002043	blood vessel endothelial cell proliferation involved in sprouting angiogenesis	5/391	58/18866	0.0194831	0.00985955
GO:0010656	negative regulation of muscle cell apoptotic process	5/391	58/18866	0.0194831	0.00985955
GO:0010662	regulation of striated muscle cell apoptotic process	5/391	58/18866	0.0194831	0.00985955
GO:0140253	cell-cell fusion	5/391	58/18866	0.0194831	0.00985955
GO:0051084	'de novo' posttranslational protein folding	4/391	37/18866	0.0195716	0.00990434
GO:0062208	positive regulation of pattern recognition receptor signaling pathway	4/391	37/18866	0.0195716	0.00990434
GO:0071542	dopaminergic neuron differentiation	4/391	37/18866	0.0195716	0.00990434
GO:0090050	positive regulation of cell migration involved in sprouting angiogenesis	4/391	37/18866	0.0195716	0.00990434
GO:0060047	heart contraction	13/391	287/18866	0.0199604	0.0101011
GO:0061136	regulation of proteasomal protein catabolic process	10/391	193/18866	0.0199604	0.0101011
GO:0099024	plasma membrane invagination	8/391	135/18866	0.0200367	0.0101397
GO:0008016	regulation of heart contraction	12/391	256/18866	0.0205942	0.0104218
GO:2000181	negative regulation of blood vessel morphogenesis	10/391	194/18866	0.0206335	0.0104417
GO:0031102	neuron projection regeneration	5/391	59/18866	0.0207873	0.0105195
GO:0042306	regulation of protein import into nucleus	5/391	59/18866	0.0207873	0.0105195
GO:0050707	regulation of cytokine secretion	5/391	59/18866	0.0207873	0.0105195
GO:0002088	lens development in camera-type eye	6/391	83/18866	0.0209618	0.0106078
GO:0055013	cardiac muscle cell development	6/391	83/18866	0.0209618	0.0106078
GO:2000243	positive regulation of reproductive process	6/391	83/18866	0.0209618	0.0106078
GO:0003298	physiological muscle hypertrophy	4/391	38/18866	0.0212619	0.0107597
GO:0003301	physiological cardiac muscle hypertrophy	4/391	38/18866	0.0212619	0.0107597
GO:0032094	response to food	4/391	38/18866	0.0212619	0.0107597
GO:0044003	modulation by symbiont of host process	4/391	38/18866	0.0212619	0.0107597
GO:0045777	positive regulation of blood pressure	4/391	38/18866	0.0212619	0.0107597
GO:0045923	positive regulation of fatty acid metabolic process	4/391	38/18866	0.0212619	0.0107597
GO:0060045	positive regulation of cardiac muscle cell proliferation	4/391	38/18866	0.0212619	0.0107597
GO:0061049	cell growth involved in cardiac muscle cell development	4/391	38/18866	0.0212619	0.0107597
GO:0071276	cellular response to cadmium ion	4/391	38/18866	0.0212619	0.0107597
GO:1900026	positive regulation of substrate adhesion-dependent cell spreading	4/391	38/18866	0.0212619	0.0107597
GO:0002418	immune response to tumor cell	3/391	20/18866	0.0212772	0.0107674
GO:0002726	positive regulation of T cell cytokine production	3/391	20/18866	0.0212772	0.0107674
GO:0002827	positive regulation of T-helper 1 type immune response	3/391	20/18866	0.0212772	0.0107674
GO:0002902	regulation of B cell apoptotic process	3/391	20/18866	0.0212772	0.0107674
GO:0003323	type B pancreatic cell development	3/391	20/18866	0.0212772	0.0107674
GO:0007252	I-kappaB phosphorylation	3/391	20/18866	0.0212772	0.0107674
GO:0010875	positive regulation of cholesterol efflux	3/391	20/18866	0.0212772	0.0107674
GO:0031290	retinal ganglion cell axon guidance	3/391	20/18866	0.0212772	0.0107674
GO:0032634	interleukin-5 production	3/391	20/18866	0.0212772	0.0107674
GO:0032793	positive regulation of CREB transcription factor activity	3/391	20/18866	0.0212772	0.0107674
GO:0043950	positive regulation of cAMP-mediated signaling	3/391	20/18866	0.0212772	0.0107674
GO:0048670	regulation of collateral sprouting	3/391	20/18866	0.0212772	0.0107674
GO:0032273	positive regulation of protein polymerization	8/391	137/18866	0.0214359	0.0108478
GO:0009408	response to heat	9/391	166/18866	0.0216255	0.0109437
GO:0050728	negative regulation of inflammatory response	10/391	196/18866	0.0217149	0.010989
GO:0016064	immunoglobulin mediated immune response	11/391	227/18866	0.0218344	0.0110494
GO:0001836	release of cytochrome c from mitochondria	5/391	60/18866	0.02188	0.0110725
GO:0006949	syncytium formation	5/391	60/18866	0.02188	0.0110725
GO:0061098	positive regulation of protein tyrosine kinase activity	5/391	60/18866	0.02188	0.0110725
GO:2000242	negative regulation of reproductive process	5/391	60/18866	0.02188	0.0110725
GO:0021537	telencephalon development	12/391	259/18866	0.0220049	0.0111357
GO:0048839	inner ear development	10/391	197/18866	0.0223784	0.0113247
GO:0042180	cellular ketone metabolic process	12/391	260/18866	0.0226144	0.0114442
GO:1903362	regulation of cellular protein catabolic process	12/391	260/18866	0.0226144	0.0114442
GO:0051149	positive regulation of muscle cell differentiation	7/391	111/18866	0.0228363	0.0115565
GO:0030049	muscle filament sliding	4/391	39/18866	0.0229146	0.0115961
GO:0033275	actin-myosin filament sliding	4/391	39/18866	0.0229146	0.0115961
GO:0042092	type 2 immune response	4/391	39/18866	0.0229146	0.0115961
GO:1901068	guanosine-containing compound metabolic process	4/391	39/18866	0.0229146	0.0115961
GO:1902229	regulation of intrinsic apoptotic signaling pathway in response to DNA damage	4/391	39/18866	0.0229146	0.0115961
GO:0043401	steroid hormone mediated signaling pathway	8/391	139/18866	0.0230665	0.0116729
GO:0045931	positive regulation of mitotic cell cycle	9/391	168/18866	0.0230665	0.0116729
GO:0003170	heart valve development	5/391	61/18866	0.0231603	0.0117204
GO:0010574	regulation of vascular endothelial growth factor production	5/391	61/18866	0.0231603	0.0117204
GO:0010658	striated muscle cell apoptotic process	5/391	61/18866	0.0231603	0.0117204
GO:0021872	forebrain generation of neurons	5/391	61/18866	0.0231603	0.0117204
GO:0033619	membrane protein proteolysis	5/391	61/18866	0.0231603	0.0117204
GO:0042267	natural killer cell mediated cytotoxicity	5/391	61/18866	0.0231603	0.0117204
GO:0045843	negative regulation of striated muscle tissue development	5/391	61/18866	0.0231603	0.0117204
GO:1902041	regulation of extrinsic apoptotic signaling pathway via death domain receptors	5/391	61/18866	0.0231603	0.0117204
GO:2000756	regulation of peptidyl-lysine acetylation	5/391	61/18866	0.0231603	0.0117204
GO:0019724	B cell mediated immunity	11/391	230/18866	0.0236188	0.0119525
GO:0099504	synaptic vesicle cycle	10/391	199/18866	0.0236554	0.0119709
GO:0010927	cellular component assembly involved in morphogenesis	7/391	112/18866	0.0236816	0.0119842
GO:0007266	Rho protein signal transduction	8/391	140/18866	0.023849	0.0120689
GO:0006837	serotonin transport	3/391	21/18866	0.0238713	0.0120802
GO:0030277	maintenance of gastrointestinal epithelium	3/391	21/18866	0.0238713	0.0120802
GO:0032616	interleukin-13 production	3/391	21/18866	0.0238713	0.0120802
GO:0046827	positive regulation of protein export from nucleus	3/391	21/18866	0.0238713	0.0120802
GO:0051797	regulation of hair follicle development	3/391	21/18866	0.0238713	0.0120802
GO:1903055	positive regulation of extracellular matrix organization	3/391	21/18866	0.0238713	0.0120802
GO:1903599	positive regulation of autophagy of mitochondrion	3/391	21/18866	0.0238713	0.0120802
GO:2000047	regulation of cell-cell adhesion mediated by cadherin	3/391	21/18866	0.0238713	0.0120802
GO:2000380	regulation of mesoderm development	3/391	21/18866	0.0238713	0.0120802
GO:0032271	regulation of protein polymerization	11/391	231/18866	0.0241774	0.0122351
GO:0017038	protein import	10/391	200/18866	0.0242786	0.0122863
GO:0034113	heterotypic cell-cell adhesion	5/391	62/18866	0.0245112	0.0124041
GO:0048635	negative regulation of muscle organ development	5/391	62/18866	0.0245112	0.0124041
GO:1904589	regulation of protein import	5/391	62/18866	0.0245112	0.0124041
GO:2000351	regulation of endothelial cell apoptotic process	5/391	62/18866	0.0245112	0.0124041
GO:0032963	collagen metabolic process	7/391	113/18866	0.0245368	0.012417
GO:0001990	regulation of systemic arterial blood pressure by hormone	4/391	40/18866	0.0245368	0.012417
GO:0010613	positive regulation of cardiac muscle hypertrophy	4/391	40/18866	0.0245368	0.012417
GO:0016572	histone phosphorylation	4/391	40/18866	0.0245368	0.012417
GO:0042307	positive regulation of protein import into nucleus	4/391	40/18866	0.0245368	0.012417
GO:0051281	positive regulation of release of sequestered calcium ion into cytosol	4/391	40/18866	0.0245368	0.012417
GO:0072210	metanephric nephron development	4/391	40/18866	0.0245368	0.012417
GO:0033157	regulation of intracellular protein transport	12/391	264/18866	0.0247328	0.0125162
GO:0003015	heart process	13/391	297/18866	0.0249034	0.0126025
GO:0032436	positive regulation of proteasomal ubiquitin-dependent protein catabolic process	6/391	87/18866	0.0250096	0.0126563
GO:0090049	regulation of cell migration involved in sprouting angiogenesis	6/391	87/18866	0.0250096	0.0126563
GO:0007015	actin filament organization	17/391	434/18866	0.0250689	0.0126863
GO:0016101	diterpenoid metabolic process	7/391	114/18866	0.0255445	0.012927
GO:0032411	positive regulation of transporter activity	7/391	114/18866	0.0255445	0.012927
GO:0010830	regulation of myotube differentiation	5/391	63/18866	0.0259656	0.01314
GO:0010324	membrane invagination	8/391	143/18866	0.0264559	0.0133882
GO:0002251	organ or tissue specific immune response	4/391	41/18866	0.0265328	0.0134271
GO:0006458	'de novo' protein folding	4/391	41/18866	0.0265328	0.0134271
GO:0007618	mating	4/391	41/18866	0.0265328	0.0134271
GO:0014742	positive regulation of muscle hypertrophy	4/391	41/18866	0.0265328	0.0134271
GO:0046825	regulation of protein export from nucleus	4/391	41/18866	0.0265328	0.0134271
GO:1902042	negative regulation of extrinsic apoptotic signaling pathway via death domain receptors	4/391	41/18866	0.0265328	0.0134271
GO:0070646	protein modification by small protein removal	13/391	300/18866	0.0266832	0.0135032
GO:0001779	natural killer cell differentiation	3/391	22/18866	0.0266832	0.0135032
GO:0002313	mature B cell differentiation involved in immune response	3/391	22/18866	0.0266832	0.0135032
GO:0009190	cyclic nucleotide biosynthetic process	3/391	22/18866	0.0266832	0.0135032
GO:0035584	calcium-mediated signaling using intracellular calcium source	3/391	22/18866	0.0266832	0.0135032
GO:0051000	positive regulation of nitric-oxide synthase activity	3/391	22/18866	0.0266832	0.0135032
GO:0052652	cyclic purine nucleotide metabolic process	3/391	22/18866	0.0266832	0.0135032
GO:1901739	regulation of myoblast fusion	3/391	22/18866	0.0266832	0.0135032
GO:0006633	fatty acid biosynthetic process	9/391	173/18866	0.0267537	0.0135388
GO:0002066	columnar/cuboidal epithelial cell development	5/391	64/18866	0.027366	0.0138487
GO:0032507	maintenance of protein location in cell	5/391	64/18866	0.027366	0.0138487
GO:0032835	glomerulus development	5/391	64/18866	0.027366	0.0138487
GO:0060135	maternal process involved in female pregnancy	5/391	64/18866	0.027366	0.0138487
GO:0070265	necrotic cell death	5/391	64/18866	0.027366	0.0138487
GO:1901862	negative regulation of muscle tissue development	5/391	64/18866	0.027366	0.0138487
GO:0008625	extrinsic apoptotic signaling pathway via death domain receptors	6/391	89/18866	0.0274013	0.0138666
GO:0051099	positive regulation of binding	9/391	174/18866	0.0275937	0.013964
GO:1901568	fatty acid derivative metabolic process	9/391	175/18866	0.0284639	0.0144043
GO:0000266	mitochondrial fission	4/391	42/18866	0.0284639	0.0144043
GO:0002707	negative regulation of lymphocyte mediated immunity	4/391	42/18866	0.0284639	0.0144043
GO:0006509	membrane protein ectodomain proteolysis	4/391	42/18866	0.0284639	0.0144043
GO:0021983	pituitary gland development	4/391	42/18866	0.0284639	0.0144043
GO:0044058	regulation of digestive system process	4/391	42/18866	0.0284639	0.0144043
GO:1902622	regulation of neutrophil migration	4/391	42/18866	0.0284639	0.0144043
GO:1904591	positive regulation of protein import	4/391	42/18866	0.0284639	0.0144043
GO:0042594	response to starvation	10/391	206/18866	0.0286585	0.0145028
GO:0046427	positive regulation of receptor signaling pathway via JAK-STAT	6/391	90/18866	0.0286885	0.014518
GO:0006940	regulation of smooth muscle contraction	5/391	65/18866	0.0289028	0.0146264
GO:0010573	vascular endothelial growth factor production	5/391	65/18866	0.0289028	0.0146264
GO:0031646	positive regulation of nervous system process	5/391	65/18866	0.0289028	0.0146264
GO:0098586	cellular response to virus	5/391	65/18866	0.0289028	0.0146264
GO:0031639	plasminogen activation	3/391	23/18866	0.0296992	0.0150294
GO:0032693	negative regulation of interleukin-10 production	3/391	23/18866	0.0296992	0.0150294
GO:0042026	protein refolding	3/391	23/18866	0.0296992	0.0150294
GO:0045723	positive regulation of fatty acid biosynthetic process	3/391	23/18866	0.0296992	0.0150294
GO:0060044	negative regulation of cardiac muscle cell proliferation	3/391	23/18866	0.0296992	0.0150294
GO:0060445	branching involved in salivary gland morphogenesis	3/391	23/18866	0.0296992	0.0150294
GO:1901984	negative regulation of protein acetylation	3/391	23/18866	0.0296992	0.0150294
GO:1903589	positive regulation of blood vessel endothelial cell proliferation involved in sprouting angiogenesis	3/391	23/18866	0.0296992	0.0150294
GO:1903798	regulation of production of miRNAs involved in gene silencing by miRNA	3/391	23/18866	0.0296992	0.0150294
GO:0033559	unsaturated fatty acid metabolic process	7/391	118/18866	0.0297238	0.0150419
GO:0030901	midbrain development	6/391	91/18866	0.0299007	0.0151314
GO:0048477	oogenesis	6/391	91/18866	0.0299007	0.0151314
GO:0060021	roof of mouth development	6/391	91/18866	0.0299007	0.0151314
GO:1901379	regulation of potassium ion transmembrane transport	6/391	91/18866	0.0299007	0.0151314
GO:0007043	cell-cell junction assembly	8/391	147/18866	0.030033	0.0151984
GO:0007189	adenylate cyclase-activating G protein-coupled receptor signaling pathway	8/391	147/18866	0.030033	0.0151984
GO:0000209	protein polyubiquitination	14/391	340/18866	0.030418	0.0153932
GO:0002369	T cell cytokine production	4/391	43/18866	0.030418	0.0153932
GO:0030517	negative regulation of axon extension	4/391	43/18866	0.030418	0.0153932
GO:0050856	regulation of T cell receptor signaling pathway	4/391	43/18866	0.030418	0.0153932
GO:0051154	negative regulation of striated muscle cell differentiation	4/391	43/18866	0.030418	0.0153932
GO:1903146	regulation of autophagy of mitochondrion	4/391	43/18866	0.030418	0.0153932
GO:0048469	cell maturation	9/391	179/18866	0.0321216	0.0162553
GO:0031056	regulation of histone modification	8/391	149/18866	0.0322136	0.0163019
GO:0030239	myofibril assembly	5/391	67/18866	0.0322136	0.0163019
GO:0045123	cellular extravasation	5/391	67/18866	0.0322136	0.0163019
GO:0071300	cellular response to retinoic acid	5/391	67/18866	0.0322136	0.0163019
GO:1904894	positive regulation of receptor signaling pathway via STAT	6/391	93/18866	0.0326976	0.0165468
GO:0017145	stem cell division	4/391	44/18866	0.0326976	0.0165468
GO:0032620	interleukin-17 production	4/391	44/18866	0.0326976	0.0165468
GO:0032881	regulation of polysaccharide metabolic process	4/391	44/18866	0.0326976	0.0165468
GO:0032965	regulation of collagen biosynthetic process	4/391	44/18866	0.0326976	0.0165468
GO:0045197	establishment or maintenance of epithelial cell apical/basal polarity	4/391	44/18866	0.0326976	0.0165468
GO:1902667	regulation of axon guidance	4/391	44/18866	0.0326976	0.0165468
GO:2000404	regulation of T cell migration	4/391	44/18866	0.0326976	0.0165468
GO:0010640	regulation of platelet-derived growth factor receptor signaling pathway	3/391	24/18866	0.0328611	0.0166295
GO:0014850	response to muscle activity	3/391	24/18866	0.0328611	0.0166295
GO:0062009	secondary palate development	3/391	24/18866	0.0328611	0.0166295
GO:0099563	modification of synaptic structure	3/391	24/18866	0.0328611	0.0166295
GO:1903306	negative regulation of regulated secretory pathway	3/391	24/18866	0.0328611	0.0166295
GO:2000637	positive regulation of gene silencing by miRNA	3/391	24/18866	0.0328611	0.0166295
GO:0035107	appendage morphogenesis	8/391	150/18866	0.0331368	0.0167691
GO:0035108	limb morphogenesis	8/391	150/18866	0.0331368	0.0167691
GO:0010812	negative regulation of cell-substrate adhesion	5/391	68/18866	0.0338339	0.0171218
GO:0040014	regulation of multicellular organism growth	5/391	68/18866	0.0338339	0.0171218
GO:0072577	endothelial cell apoptotic process	5/391	68/18866	0.0338339	0.0171218
GO:1904888	cranial skeletal system development	5/391	68/18866	0.0338339	0.0171218
GO:0016051	carbohydrate biosynthetic process	10/391	213/18866	0.0345711	0.0174949
GO:0014047	glutamate secretion	4/391	45/18866	0.0349612	0.0176923
GO:0031018	endocrine pancreas development	4/391	45/18866	0.0349612	0.0176923
GO:0034105	positive regulation of tissue remodeling	4/391	45/18866	0.0349612	0.0176923
GO:0034122	negative regulation of toll-like receptor signaling pathway	4/391	45/18866	0.0349612	0.0176923
GO:0055026	negative regulation of cardiac muscle tissue development	4/391	45/18866	0.0349612	0.0176923
GO:1901028	regulation of mitochondrial outer membrane permeabilization involved in apoptotic signaling pathway	4/391	45/18866	0.0349612	0.0176923
GO:0050709	negative regulation of protein secretion	6/391	95/18866	0.0356092	0.0180202
GO:1903725	regulation of phospholipid metabolic process	6/391	95/18866	0.0356092	0.0180202
GO:0071230	cellular response to amino acid stimulus	5/391	69/18866	0.0356861	0.0180592
GO:0003309	type B pancreatic cell differentiation	3/391	25/18866	0.0362398	0.0183393
GO:0032104	regulation of response to extracellular stimulus	3/391	25/18866	0.0362398	0.0183393
GO:0032107	regulation of response to nutrient levels	3/391	25/18866	0.0362398	0.0183393
GO:0034162	toll-like receptor 9 signaling pathway	3/391	25/18866	0.0362398	0.0183393
GO:0045109	intermediate filament organization	3/391	25/18866	0.0362398	0.0183393
GO:0046039	GTP metabolic process	3/391	25/18866	0.0362398	0.0183393
GO:0051894	positive regulation of focal adhesion assembly	3/391	25/18866	0.0362398	0.0183393
GO:0060148	positive regulation of posttranscriptional gene silencing	3/391	25/18866	0.0362398	0.0183393
GO:0060669	embryonic placenta morphogenesis	3/391	25/18866	0.0362398	0.0183393
GO:0070920	regulation of production of small RNA involved in gene silencing by RNA	3/391	25/18866	0.0362398	0.0183393
GO:0071677	positive regulation of mononuclear cell migration	3/391	25/18866	0.0362398	0.0183393
GO:1905564	positive regulation of vascular endothelial cell proliferation	3/391	25/18866	0.0362398	0.0183393
GO:0007389	pattern specification process	17/391	455/18866	0.036264	0.0183516
GO:0001678	cellular glucose homeostasis	8/391	153/18866	0.03641	0.0184255
GO:0045834	positive regulation of lipid metabolic process	8/391	153/18866	0.03641	0.0184255
GO:0006721	terpenoid metabolic process	7/391	124/18866	0.0369838	0.0187159
GO:0010874	regulation of cholesterol efflux	4/391	46/18866	0.0372289	0.0188399
GO:0032570	response to progesterone	4/391	46/18866	0.0372289	0.0188399
GO:0048538	thymus development	4/391	46/18866	0.0372289	0.0188399
GO:0051646	mitochondrion localization	4/391	46/18866	0.0372289	0.0188399
GO:0006879	cellular iron ion homeostasis	5/391	70/18866	0.0373839	0.0189183
GO:0048593	camera-type eye morphogenesis	7/391	125/18866	0.0383844	0.0194246
GO:0043161	proteasome-mediated ubiquitin-dependent protein catabolic process	16/391	424/18866	0.039746	0.0201137
GO:0006911	phagocytosis, engulfment	7/391	126/18866	0.039746	0.0201137
GO:0035850	epithelial cell differentiation involved in kidney development	4/391	47/18866	0.039746	0.0201137
GO:0001945	lymph vessel development	3/391	26/18866	0.039746	0.0201137
GO:0002068	glandular epithelial cell development	3/391	26/18866	0.039746	0.0201137
GO:0002227	innate immune response in mucosa	3/391	26/18866	0.039746	0.0201137
GO:0003081	regulation of systemic arterial blood pressure by renin-angiotensin	3/391	26/18866	0.039746	0.0201137
GO:0006700	C21-steroid hormone biosynthetic process	3/391	26/18866	0.039746	0.0201137
GO:0030206	chondroitin sulfate biosynthetic process	3/391	26/18866	0.039746	0.0201137
GO:0030318	melanocyte differentiation	3/391	26/18866	0.039746	0.0201137
GO:0035902	response to immobilization stress	3/391	26/18866	0.039746	0.0201137
GO:0040037	negative regulation of fibroblast growth factor receptor signaling pathway	3/391	26/18866	0.039746	0.0201137
GO:0042832	defense response to protozoan	3/391	26/18866	0.039746	0.0201137
GO:0043501	skeletal muscle adaptation	3/391	26/18866	0.039746	0.0201137
GO:0048843	negative regulation of axon extension involved in axon guidance	3/391	26/18866	0.039746	0.0201137
GO:0060037	pharyngeal system development	3/391	26/18866	0.039746	0.0201137
GO:0060343	trabecula formation	3/391	26/18866	0.039746	0.0201137
GO:0140058	neuron projection arborization	3/391	26/18866	0.039746	0.0201137
GO:1901018	positive regulation of potassium ion transmembrane transporter activity	3/391	26/18866	0.039746	0.0201137
GO:0030902	hindbrain development	8/391	156/18866	0.0399302	0.0202069
GO:0003002	regionalization	14/391	355/18866	0.0409681	0.0207322
GO:0051783	regulation of nuclear division	9/391	188/18866	0.0412035	0.0208513
GO:0099003	vesicle-mediated transport in synapse	10/391	220/18866	0.0412035	0.0208513
GO:0009119	ribonucleoside metabolic process	5/391	72/18866	0.0412035	0.0208513
GO:0045600	positive regulation of fat cell differentiation	5/391	72/18866	0.0412035	0.0208513
GO:0061035	regulation of cartilage development	5/391	72/18866	0.0412035	0.0208513
GO:1904427	positive regulation of calcium ion transmembrane transport	5/391	72/18866	0.0412035	0.0208513
GO:0002820	negative regulation of adaptive immune response	4/391	48/18866	0.0416101	0.021057
GO:0031952	regulation of protein autophosphorylation	4/391	48/18866	0.0416101	0.021057
GO:0035088	establishment or maintenance of apical/basal cell polarity	4/391	48/18866	0.0416101	0.021057
GO:0045601	regulation of endothelial cell differentiation	4/391	48/18866	0.0416101	0.021057
GO:0048701	embryonic cranial skeleton morphogenesis	4/391	48/18866	0.0416101	0.021057
GO:0061245	establishment or maintenance of bipolar cell polarity	4/391	48/18866	0.0416101	0.021057
GO:0001660	fever generation	2/391	10/18866	0.0416101	0.021057
GO:0002664	regulation of T cell tolerance induction	2/391	10/18866	0.0416101	0.021057
GO:0003129	heart induction	2/391	10/18866	0.0416101	0.021057
GO:0003149	membranous septum morphogenesis	2/391	10/18866	0.0416101	0.021057
GO:0003183	mitral valve morphogenesis	2/391	10/18866	0.0416101	0.021057
GO:0003307	regulation of Wnt signaling pathway involved in heart development	2/391	10/18866	0.0416101	0.021057
GO:0007168	receptor guanylyl cyclase signaling pathway	2/391	10/18866	0.0416101	0.021057
GO:0010749	regulation of nitric oxide mediated signal transduction	2/391	10/18866	0.0416101	0.021057
GO:0032341	aldosterone metabolic process	2/391	10/18866	0.0416101	0.021057
GO:0032342	aldosterone biosynthetic process	2/391	10/18866	0.0416101	0.021057
GO:0032817	regulation of natural killer cell proliferation	2/391	10/18866	0.0416101	0.021057
GO:0034154	toll-like receptor 7 signaling pathway	2/391	10/18866	0.0416101	0.021057
GO:0034651	cortisol biosynthetic process	2/391	10/18866	0.0416101	0.021057
GO:0035581	sequestering of extracellular ligand from receptor	2/391	10/18866	0.0416101	0.021057
GO:0035907	dorsal aorta development	2/391	10/18866	0.0416101	0.021057
GO:0045348	positive regulation of MHC class II biosynthetic process	2/391	10/18866	0.0416101	0.021057
GO:0045793	positive regulation of cell size	2/391	10/18866	0.0416101	0.021057
GO:0048340	paraxial mesoderm morphogenesis	2/391	10/18866	0.0416101	0.021057
GO:0060513	prostatic bud formation	2/391	10/18866	0.0416101	0.021057
GO:0070091	glucagon secretion	2/391	10/18866	0.0416101	0.021057
GO:0070092	regulation of glucagon secretion	2/391	10/18866	0.0416101	0.021057
GO:0070099	regulation of chemokine-mediated signaling pathway	2/391	10/18866	0.0416101	0.021057
GO:0071104	response to interleukin-9	2/391	10/18866	0.0416101	0.021057
GO:0071649	regulation of chemokine (C-C motif) ligand 5 production	2/391	10/18866	0.0416101	0.021057
GO:0071863	regulation of cell proliferation in bone marrow	2/391	10/18866	0.0416101	0.021057
GO:1900426	positive regulation of defense response to bacterium	2/391	10/18866	0.0416101	0.021057
GO:1902645	tertiary alcohol biosynthetic process	2/391	10/18866	0.0416101	0.021057
GO:1903897	regulation of PERK-mediated unfolded protein response	2/391	10/18866	0.0416101	0.021057
GO:2000048	negative regulation of cell-cell adhesion mediated by cadherin	2/391	10/18866	0.0416101	0.021057
GO:2001054	negative regulation of mesenchymal cell apoptotic process	2/391	10/18866	0.0416101	0.021057
GO:0051145	smooth muscle cell differentiation	5/391	73/18866	0.0426938	0.0216055
GO:0032386	regulation of intracellular transport	14/391	358/18866	0.0427559	0.0216369
GO:0001562	response to protozoan	3/391	27/18866	0.0428484	0.0216837
GO:0003148	outflow tract septum morphogenesis	3/391	27/18866	0.0428484	0.0216837
GO:0003416	endochondral bone growth	3/391	27/18866	0.0428484	0.0216837
GO:0031954	positive regulation of protein autophosphorylation	3/391	27/18866	0.0428484	0.0216837
GO:0036037	CD8-positive, alpha-beta T cell activation	3/391	27/18866	0.0428484	0.0216837
GO:0042481	regulation of odontogenesis	3/391	27/18866	0.0428484	0.0216837
GO:0090140	regulation of mitochondrial fission	3/391	27/18866	0.0428484	0.0216837
GO:1903203	regulation of oxidative stress-induced neuron death	3/391	27/18866	0.0428484	0.0216837
GO:0071482	cellular response to light stimulus	7/391	129/18866	0.0432277	0.0218756
GO:0002686	negative regulation of leukocyte migration	4/391	49/18866	0.0441783	0.0223567
GO:0007595	lactation	4/391	49/18866	0.0441783	0.0223567
GO:0010712	regulation of collagen metabolic process	4/391	49/18866	0.0441783	0.0223567
GO:0031279	regulation of cyclase activity	4/391	49/18866	0.0441783	0.0223567
[truncated: 318 more rows]
