# Supplementary material for: Identification of immune‐related hub genes and construction of an immune‐related gene prognostic index for low‐grade glioma
Source: J Cell Mol Med. 2023 Sep 29;27(23):3851–63. doi: 10.1111/jcmm.17960 (PMC10718158; doi:10.1111/jcmm.17960)
Supplement: Supplementary file 3 — Table S2. [file JCMM-27-3851-s001.xlsx]

## Sheet: GO_ME1
Table S2. GO terms and KEGG pathways enriched in the ME1 and ME4 modules
ID	Description	GeneRatio	BgRatio	pvalue	adjust
GO:0034341	response to interferon-gamma	31/244	202/18866	8.22064e-21	4.50621e-21
GO:0001819	positive regulation of cytokine production	41/244	447/18866	6.50213e-20	3.5642e-20
GO:0071216	cellular response to biotic stimulus	32/244	246/18866	9.22766e-20	5.05822e-20
GO:0071346	cellular response to interferon-gamma	28/244	182/18866	2.99961e-19	1.64426e-19
GO:0060333	interferon-gamma-mediated signaling pathway	22/244	91/18866	2.99961e-19	1.64426e-19
GO:0045785	positive regulation of cell adhesion	39/244	428/18866	3.57637e-19	1.96042e-19
GO:0002697	regulation of immune effector process	40/244	470/18866	1.06526e-18	5.8393e-19
GO:0007249	I-kappaB kinase/NF-kappaB signaling	32/244	286/18866	3.74612e-18	2.05346e-18
GO:0042110	T cell activation	39/244	483/18866	1.80319e-17	9.88432e-18
GO:0002831	regulation of response to biotic stimulus	36/244	409/18866	3.04465e-17	1.66895e-17
GO:0032496	response to lipopolysaccharide	33/244	334/18866	3.15712e-17	1.7306e-17
GO:0070661	leukocyte proliferation	32/244	313/18866	3.89964e-17	2.13762e-17
GO:0002429	immune response-activating cell surface receptor signaling pathway	38/244	481/18866	7.81289e-17	4.2827e-17
GO:0002757	immune response-activating signal transduction	38/244	481/18866	7.81289e-17	4.2827e-17
GO:0002237	response to molecule of bacterial origin	33/244	356/18866	1.65305e-16	9.06134e-17
GO:0022407	regulation of cell-cell adhesion	36/244	439/18866	1.95605e-16	1.07222e-16
GO:1903706	regulation of hemopoiesis	38/244	498/18866	2.10772e-16	1.15536e-16
GO:0071219	cellular response to molecule of bacterial origin	27/244	222/18866	2.51066e-16	1.37624e-16
GO:0034340	response to type I interferon	20/244	99/18866	3.0441e-16	1.66865e-16
GO:0071222	cellular response to lipopolysaccharide	26/244	208/18866	4.95208e-16	2.71453e-16
GO:0043123	positive regulation of I-kappaB kinase/NF-kappaB signaling	25/244	188/18866	4.95208e-16	2.71453e-16
GO:0045088	regulation of innate immune response	30/244	307/18866	1.1442e-15	6.27205e-16
GO:0007159	leukocyte cell-cell adhesion	32/244	364/18866	1.83263e-15	1.00457e-15
GO:0060337	type I interferon signaling pathway	19/244	95/18866	2.10307e-15	1.15282e-15
GO:0071357	cellular response to type I interferon	19/244	95/18866	2.10307e-15	1.15282e-15
GO:0043312	neutrophil degranulation	36/244	487/18866	3.45285e-15	1.89271e-15
GO:0002283	neutrophil activation involved in immune response	36/244	490/18866	4.04636e-15	2.21804e-15
GO:0043122	regulation of I-kappaB kinase/NF-kappaB signaling	27/244	252/18866	4.32508e-15	2.37083e-15
GO:0022409	positive regulation of cell-cell adhesion	28/244	279/18866	5.87926e-15	3.22276e-15
GO:0070997	neuron death	31/244	360/18866	8.52193e-15	4.67136e-15
GO:0060326	cell chemotaxis	29/244	311/18866	1.06477e-14	5.8366e-15
GO:0060759	regulation of response to cytokine stimulus	24/244	196/18866	1.10627e-14	6.06411e-15
GO:0070663	regulation of leukocyte proliferation	26/244	240/18866	1.11709e-14	6.1234e-15
GO:0002699	positive regulation of immune effector process	25/244	223/18866	1.93058e-14	1.05826e-14
GO:0050852	T cell receptor signaling pathway	24/244	206/18866	3.21077e-14	1.76001e-14
GO:1903037	regulation of leukocyte cell-cell adhesion	29/244	329/18866	4.13287e-14	2.26547e-14
GO:0019882	antigen processing and presentation	25/244	232/18866	4.55779e-14	2.49839e-14
GO:0032147	activation of protein kinase activity	29/244	331/18866	4.60037e-14	2.52173e-14
GO:0050863	regulation of T cell activation	29/244	332/18866	4.85661e-14	2.66219e-14
GO:1903039	positive regulation of leukocyte cell-cell adhesion	25/244	235/18866	5.71956e-14	3.13522e-14
GO:0032943	mononuclear cell proliferation	27/244	286/18866	7.33027e-14	4.01815e-14
GO:0048002	antigen processing and presentation of peptide antigen	23/244	194/18866	7.81092e-14	4.28162e-14
GO:1902105	regulation of leukocyte differentiation	27/244	290/18866	9.89809e-14	5.42572e-14
GO:0071902	positive regulation of protein serine/threonine kinase activity	29/244	345/18866	1.18997e-13	6.52291e-14
GO:0002683	negative regulation of immune system process	33/244	463/18866	1.40888e-13	7.72289e-14
GO:1901214	regulation of neuron death	28/244	321/18866	1.41631e-13	7.76362e-14
GO:0002696	positive regulation of leukocyte activation	31/244	406/18866	1.57945e-13	8.65789e-14
GO:0002687	positive regulation of leukocyte migration	20/244	142/18866	1.93014e-13	1.05802e-13
GO:0042063	gliogenesis	27/244	307/18866	3.58517e-13	1.96524e-13
GO:0050867	positive regulation of cell activation	31/244	421/18866	4.02456e-13	2.2061e-13
GO:0046651	lymphocyte proliferation	26/244	283/18866	4.02456e-13	2.2061e-13
GO:0002685	regulation of leukocyte migration	23/244	212/18866	4.46041e-13	2.44501e-13
GO:0043406	positive regulation of MAP kinase activity	25/244	264/18866	6.6248e-13	3.63144e-13
GO:0042116	macrophage activation	17/244	101/18866	1.08979e-12	5.97376e-13
GO:0050851	antigen receptor-mediated signaling pathway	27/244	325/18866	1.29835e-12	7.11703e-13
GO:0031663	lipopolysaccharide-mediated signaling pathway	14/244	59/18866	1.52309e-12	8.34895e-13
GO:0001959	regulation of cytokine-mediated signaling pathway	21/244	183/18866	2.1097e-12	1.15645e-12
GO:0019884	antigen processing and presentation of exogenous antigen	21/244	185/18866	2.58059e-12	1.41457e-12
GO:0043405	regulation of MAP kinase activity	27/244	342/18866	4.18823e-12	2.29581e-12
GO:0070374	positive regulation of ERK1 and ERK2 cascade	22/244	215/18866	5.22816e-12	2.86586e-12
GO:0070665	positive regulation of leukocyte proliferation	19/244	150/18866	5.65856e-12	3.10178e-12
GO:0070371	ERK1 and ERK2 cascade	26/244	325/18866	8.79072e-12	4.8187e-12
GO:0032944	regulation of mononuclear cell proliferation	22/244	221/18866	8.79072e-12	4.8187e-12
GO:0031349	positive regulation of defense response	28/244	385/18866	9.88877e-12	5.42061e-12
GO:0002478	antigen processing and presentation of exogenous peptide antigen	20/244	177/18866	1.04566e-11	5.73188e-12
GO:0002833	positive regulation of response to biotic stimulus	23/244	251/18866	1.33718e-11	7.32989e-12
GO:0043903	regulation of symbiotic process	22/244	231/18866	2.04941e-11	1.1234e-11
GO:0030595	leukocyte chemotaxis	22/244	232/18866	2.20554e-11	1.20898e-11
GO:0051047	positive regulation of secretion	26/244	340/18866	2.25889e-11	1.23823e-11
GO:1903532	positive regulation of secretion by cell	25/244	313/18866	2.45245e-11	1.34433e-11
GO:0050921	positive regulation of chemotaxis	18/244	144/18866	2.82414e-11	1.54808e-11
GO:0050870	positive regulation of T cell activation	21/244	214/18866	3.74962e-11	2.05539e-11
GO:0032635	interleukin-6 production	19/244	170/18866	4.69193e-11	2.57192e-11
GO:0050792	regulation of viral process	21/244	217/18866	4.79155e-11	2.62653e-11
GO:0050670	regulation of lymphocyte proliferation	21/244	219/18866	5.61956e-11	3.08041e-11
GO:0042098	T cell proliferation	20/244	195/18866	5.61956e-11	3.08041e-11
GO:0150076	neuroinflammatory response	14/244	77/18866	5.69355e-11	3.12096e-11
GO:0019932	second-messenger-mediated signaling	29/244	456/18866	8.48429e-11	4.65073e-11
GO:0070372	regulation of ERK1 and ERK2 cascade	24/244	306/18866	9.72051e-11	5.32838e-11
GO:1903708	positive regulation of hemopoiesis	20/244	204/18866	1.2435e-10	6.81636e-11
GO:0010001	glial cell differentiation	21/244	230/18866	1.35743e-10	7.44085e-11
GO:0051092	positive regulation of NF-kappaB transcription factor activity	18/244	159/18866	1.36643e-10	7.49019e-11
GO:0002703	regulation of leukocyte mediated immunity	20/244	211/18866	2.24531e-10	1.23079e-10
GO:0002367	cytokine production involved in immune response	15/244	104/18866	2.68428e-10	1.47141e-10
GO:0060760	positive regulation of response to cytokine stimulus	12/244	57/18866	3.54504e-10	1.94324e-10
GO:0051090	regulation of DNA-binding transcription factor activity	28/244	455/18866	4.18961e-10	2.29657e-10
GO:0032606	type I interferon production	16/244	127/18866	4.18961e-10	2.29657e-10
GO:0061900	glial cell activation	12/244	60/18866	6.53236e-10	3.58077e-10
GO:0030099	myeloid cell differentiation	27/244	431/18866	6.53236e-10	3.58077e-10
GO:0036293	response to decreased oxygen levels	25/244	371/18866	8.10204e-10	4.4412e-10
GO:0050920	regulation of chemotaxis	20/244	229/18866	9.24024e-10	5.06511e-10
GO:0000187	activation of MAPK activity	17/244	156/18866	9.30685e-10	5.10163e-10
GO:1905523	positive regulation of macrophage migration	9/244	26/18866	1.03366e-09	5.6661e-10
GO:0002690	positive regulation of leukocyte chemotaxis	14/244	96/18866	1.06891e-09	5.85933e-10
GO:1901216	positive regulation of neuron death	14/244	97/18866	1.20008e-09	6.57833e-10
GO:0032675	regulation of interleukin-6 production	17/244	159/18866	1.20008e-09	6.57833e-10
GO:1902107	positive regulation of leukocyte differentiation	17/244	159/18866	1.20008e-09	6.57833e-10
GO:0032946	positive regulation of mononuclear cell proliferation	16/244	137/18866	1.202e-09	6.58884e-10
GO:0045766	positive regulation of angiogenesis	19/244	208/18866	1.25999e-09	6.90676e-10
GO:1904018	positive regulation of vasculature development	20/244	235/18866	1.34686e-09	7.38292e-10
GO:0001774	microglial cell activation	11/244	50/18866	1.35383e-09	7.42113e-10
GO:0002269	leukocyte activation involved in inflammatory response	11/244	50/18866	1.35383e-09	7.42113e-10
GO:0045637	regulation of myeloid cell differentiation	21/244	263/18866	1.38092e-09	7.56964e-10
GO:0002573	myeloid leukocyte differentiation	19/244	210/18866	1.41777e-09	7.77164e-10
GO:0048863	stem cell differentiation	21/244	264/18866	1.44088e-09	7.89831e-10
GO:0007204	positive regulation of cytosolic calcium ion concentration	23/244	322/18866	1.44088e-09	7.89831e-10
GO:0002474	antigen processing and presentation of peptide antigen via MHC class I	14/244	99/18866	1.44088e-09	7.89831e-10
GO:0051222	positive regulation of protein transport	24/244	354/18866	1.54629e-09	8.4761e-10
GO:1901215	negative regulation of neuron death	19/244	212/18866	1.59599e-09	8.74857e-10
GO:0051251	positive regulation of lymphocyte activation	24/244	357/18866	1.79265e-09	9.82654e-10
GO:0051480	regulation of cytosolic calcium ion concentration	24/244	357/18866	1.79265e-09	9.82654e-10
GO:0002718	regulation of cytokine production involved in immune response	13/244	83/18866	1.85847e-09	1.01874e-09
GO:0038093	Fc receptor signaling pathway	20/244	241/18866	1.88224e-09	1.03177e-09
GO:0001666	response to hypoxia	24/244	359/18866	1.95979e-09	1.07428e-09
GO:0051091	positive regulation of DNA-binding transcription factor activity	21/244	270/18866	2.02591e-09	1.11052e-09
GO:0002700	regulation of production of molecular mediator of immune response	16/244	144/18866	2.17812e-09	1.19396e-09
GO:0042129	regulation of T cell proliferation	17/244	167/18866	2.1853e-09	1.19789e-09
GO:0002761	regulation of myeloid leukocyte differentiation	15/244	123/18866	2.25912e-09	1.23836e-09
GO:0070482	response to oxygen levels	25/244	396/18866	2.48353e-09	1.36137e-09
GO:0032479	regulation of type I interferon production	15/244	125/18866	2.80674e-09	1.53854e-09
GO:0002440	production of molecular mediator of immune response	22/244	306/18866	3.03675e-09	1.66462e-09
GO:0055074	calcium ion homeostasis	27/244	468/18866	3.0965e-09	1.69737e-09
GO:1904951	positive regulation of establishment of protein localization	24/244	370/18866	3.38657e-09	1.85638e-09
GO:0045765	regulation of angiogenesis	25/244	403/18866	3.45803e-09	1.89555e-09
GO:0032755	positive regulation of interleukin-6 production	13/244	88/18866	3.5697e-09	1.95676e-09
GO:0019058	viral life cycle	23/244	341/18866	3.82716e-09	2.09789e-09
GO:0048732	gland development	26/244	443/18866	4.68449e-09	2.56784e-09
GO:0018212	peptidyl-tyrosine modification	24/244	377/18866	4.78037e-09	2.6204e-09
GO:1901342	regulation of vasculature development	26/244	444/18866	4.8409e-09	2.65358e-09
GO:0048872	homeostasis of number of cells	20/244	256/18866	4.8409e-09	2.65358e-09
GO:0051897	positive regulation of protein kinase B signaling	17/244	178/18866	5.37039e-09	2.94382e-09
GO:0009615	response to virus	23/244	349/18866	5.78636e-09	3.17184e-09
GO:0006909	phagocytosis	24/244	382/18866	6.02218e-09	3.30111e-09
GO:0006874	cellular calcium ion homeostasis	26/244	456/18866	8.3033e-09	4.55152e-09
GO:0050671	positive regulation of lymphocyte proliferation	15/244	136/18866	8.38795e-09	4.59793e-09
GO:0050679	positive regulation of epithelial cell proliferation	18/244	211/18866	9.53418e-09	5.22624e-09
GO:0032640	tumor necrosis factor production	14/244	116/18866	9.86855e-09	5.40953e-09
GO:0048010	vascular endothelial growth factor receptor signaling pathway	13/244	98/18866	1.29091e-08	7.0762e-09
GO:0071706	tumor necrosis factor superfamily cytokine production	14/244	119/18866	1.37278e-08	7.52502e-09
GO:0030098	lymphocyte differentiation	23/244	368/18866	1.54595e-08	8.47425e-09
GO:0002702	positive regulation of production of molecular mediator of immune response	13/244	100/18866	1.63397e-08	8.95675e-09
GO:0002793	positive regulation of peptide secretion	17/244	193/18866	1.75833e-08	9.63845e-09
GO:0042102	positive regulation of T cell proliferation	13/244	101/18866	1.81542e-08	9.95135e-09
GO:0045639	positive regulation of myeloid cell differentiation	13/244	101/18866	1.81542e-08	9.95135e-09
GO:0043491	protein kinase B signaling	20/244	278/18866	1.86677e-08	1.02329e-08
GO:0019722	calcium-mediated signaling	18/244	222/18866	2.00385e-08	1.09842e-08
GO:0097529	myeloid leukocyte migration	18/244	222/18866	2.00385e-08	1.09842e-08
GO:0018108	peptidyl-tyrosine phosphorylation	23/244	374/18866	2.00385e-08	1.09842e-08
GO:0032760	positive regulation of tumor necrosis factor production	10/244	50/18866	2.03457e-08	1.11526e-08
GO:0002688	regulation of leukocyte chemotaxis	14/244	124/18866	2.21001e-08	1.21143e-08
GO:0030217	T cell differentiation	19/244	253/18866	2.36398e-08	1.29583e-08
GO:0051896	regulation of protein kinase B signaling	19/244	253/18866	2.36398e-08	1.29583e-08
GO:0050714	positive regulation of protein secretion	16/244	172/18866	2.37832e-08	1.3037e-08
GO:0048525	negative regulation of viral process	13/244	104/18866	2.45881e-08	1.34782e-08
GO:1903557	positive regulation of tumor necrosis factor superfamily cytokine production	10/244	52/18866	2.94464e-08	1.61413e-08
GO:0032642	regulation of chemokine production	11/244	68/18866	2.96042e-08	1.62278e-08
GO:0072503	cellular divalent inorganic cation homeostasis	26/244	492/18866	3.58271e-08	1.96389e-08
GO:0032680	regulation of tumor necrosis factor production	13/244	110/18866	4.85028e-08	2.65872e-08
GO:0002720	positive regulation of cytokine production involved in immune response	10/244	55/18866	5.12997e-08	2.81204e-08
GO:1903900	regulation of viral life cycle	15/244	157/18866	5.35647e-08	2.93619e-08
GO:1903034	regulation of response to wounding	16/244	183/18866	5.61698e-08	3.07899e-08
GO:0060562	epithelial tube morphogenesis	21/244	331/18866	5.99671e-08	3.28715e-08
GO:0038061	NIK/NF-kappaB signaling	16/244	184/18866	6.00721e-08	3.2929e-08
GO:0061081	positive regulation of myeloid leukocyte cytokine production involved in immune response	7/244	19/18866	6.33752e-08	3.47396e-08
GO:0150146	cell junction disassembly	7/244	19/18866	6.33752e-08	3.47396e-08
GO:1903555	regulation of tumor necrosis factor superfamily cytokine production	13/244	113/18866	6.45932e-08	3.54073e-08
GO:0045089	positive regulation of innate immune response	17/244	213/18866	6.8156e-08	3.73603e-08
GO:0032481	positive regulation of type I interferon production	11/244	74/18866	6.96628e-08	3.81862e-08
GO:1905517	macrophage migration	10/244	57/18866	6.96628e-08	3.81862e-08
GO:0002460	adaptive immune response based on somatic recombination of immune receptors built from immunoglobulin superfamily domains	22/244	370/18866	7.78104e-08	4.26524e-08
GO:0032609	interferon-gamma production	13/244	115/18866	7.79929e-08	4.27524e-08
GO:0002479	antigen processing and presentation of exogenous peptide antigen via MHC class I, TAP-dependent	11/244	75/18866	7.81665e-08	4.28476e-08
GO:0032602	chemokine production	11/244	75/18866	7.81665e-08	4.28476e-08
GO:0061082	myeloid leukocyte cytokine production	8/244	30/18866	7.81665e-08	4.28476e-08
GO:0002705	positive regulation of leukocyte mediated immunity	14/244	138/18866	7.81665e-08	4.28476e-08
GO:0051402	neuron apoptotic process	18/244	245/18866	8.1679e-08	4.4773e-08
GO:1905521	regulation of macrophage migration	9/244	44/18866	1.00621e-07	5.5156e-08
GO:0014015	positive regulation of gliogenesis	11/244	77/18866	1.02083e-07	5.59577e-08
GO:1901222	regulation of NIK/NF-kappaB signaling	13/244	119/18866	1.13778e-07	6.23682e-08
GO:0032722	positive regulation of chemokine production	9/244	45/18866	1.22296e-07	6.70374e-08
GO:0002791	regulation of peptide secretion	22/244	381/18866	1.25096e-07	6.85722e-08
GO:0032612	interleukin-1 production	13/244	121/18866	1.37428e-07	7.53321e-08
GO:2000027	regulation of animal organ morphogenesis	18/244	254/18866	1.38828e-07	7.60999e-08
GO:0042590	antigen processing and presentation of exogenous peptide antigen via MHC class I	11/244	80/18866	1.48801e-07	8.15663e-08
GO:1901224	positive regulation of NIK/NF-kappaB signaling	11/244	80/18866	1.48801e-07	8.15663e-08
GO:0021782	glial cell development	13/244	122/18866	1.48801e-07	8.15663e-08
GO:0002244	hematopoietic progenitor cell differentiation	15/244	172/18866	1.614e-07	8.84729e-08
GO:0072593	reactive oxygen species metabolic process	19/244	288/18866	1.63593e-07	8.96747e-08
GO:0044409	entry into host	14/244	147/18866	1.65096e-07	9.04987e-08
GO:0051607	defense response to virus	18/244	258/18866	1.70869e-07	9.36635e-08
GO:0048762	mesenchymal cell differentiation	17/244	229/18866	1.78111e-07	9.7633e-08
GO:1900274	regulation of phospholipase C activity	9/244	48/18866	2.09505e-07	1.14842e-07
GO:0002888	positive regulation of myeloid leukocyte mediated immunity	8/244	34/18866	2.09505e-07	1.14842e-07
GO:0007178	transmembrane receptor protein serine/threonine kinase signaling pathway	21/244	359/18866	2.10278e-07	1.15266e-07
GO:0048708	astrocyte differentiation	11/244	83/18866	2.10278e-07	1.15266e-07
GO:0032649	regulation of interferon-gamma production	12/244	104/18866	2.19825e-07	1.20499e-07
GO:0071621	granulocyte chemotaxis	13/244	127/18866	2.29794e-07	1.25964e-07
GO:0002224	toll-like receptor signaling pathway	14/244	152/18866	2.42892e-07	1.33143e-07
GO:0050808	synapse organization	23/244	433/18866	2.42892e-07	1.33143e-07
GO:0110110	positive regulation of animal organ morphogenesis	11/244	85/18866	2.64895e-07	1.45204e-07
GO:0032611	interleukin-1 beta production	12/244	106/18866	2.66761e-07	1.46227e-07
GO:0001961	positive regulation of cytokine-mediated signaling pathway	9/244	50/18866	2.91256e-07	1.59654e-07
GO:0019883	antigen processing and presentation of endogenous antigen	7/244	24/18866	3.33186e-07	1.82639e-07
GO:0098581	detection of external biotic stimulus	7/244	24/18866	3.33186e-07	1.82639e-07
GO:0030278	regulation of ossification	16/244	212/18866	3.6605e-07	2.00653e-07
GO:0001667	ameboidal-type cell migration	24/244	481/18866	3.70133e-07	2.02892e-07
GO:0002281	macrophage activation involved in immune response	6/244	15/18866	4.11699e-07	2.25676e-07
GO:0050777	negative regulation of immune response	14/244	159/18866	4.12287e-07	2.25999e-07
GO:0046718	viral entry into host cell	13/244	134/18866	4.15664e-07	2.27849e-07
GO:0033002	muscle cell proliferation	17/244	244/18866	4.16768e-07	2.28455e-07
GO:0001503	ossification	22/244	412/18866	4.41167e-07	2.41829e-07
GO:0050673	epithelial cell proliferation	23/244	453/18866	5.26364e-07	2.88531e-07
GO:0010506	regulation of autophagy	20/244	347/18866	5.57876e-07	3.05804e-07
GO:0032757	positive regulation of interleukin-8 production	9/244	54/18866	5.57876e-07	3.05804e-07
GO:0031341	regulation of cell killing	11/244	92/18866	5.73364e-07	3.14294e-07
GO:0007599	hemostasis	20/244	348/18866	5.79324e-07	3.17561e-07
GO:0010517	regulation of phospholipase activity	10/244	73/18866	6.51353e-07	3.57045e-07
GO:0050708	regulation of protein secretion	20/244	352/18866	6.9356e-07	3.8018e-07
GO:0090092	regulation of transmembrane receptor protein serine/threonine kinase signaling pathway	17/244	254/18866	7.21784e-07	3.95652e-07
GO:0051961	negative regulation of nervous system development	19/244	319/18866	7.24801e-07	3.97305e-07
GO:0034142	toll-like receptor 4 signaling pathway	8/244	40/18866	7.24801e-07	3.97305e-07
GO:0050727	regulation of inflammatory response	22/244	425/18866	7.28557e-07	3.99364e-07
GO:0032607	interferon-alpha production	7/244	27/18866	7.56593e-07	4.14733e-07
GO:0002819	regulation of adaptive immune response	14/244	168/18866	7.65818e-07	4.1979e-07
GO:0070167	regulation of biomineral tissue development	11/244	95/18866	7.65818e-07	4.1979e-07
GO:0110149	regulation of biomineralization	11/244	95/18866	7.65818e-07	4.1979e-07
GO:0052126	movement in host environment	14/244	169/18866	8.20318e-07	4.49664e-07
GO:0060485	mesenchyme development	18/244	290/18866	8.66737e-07	4.75109e-07
GO:0002483	antigen processing and presentation of endogenous peptide antigen	6/244	17/18866	8.9272e-07	4.89352e-07
GO:0019885	antigen processing and presentation of endogenous peptide antigen via MHC class I	6/244	17/18866	8.9272e-07	4.89352e-07
GO:0002218	activation of innate immune response	13/244	144/18866	8.9272e-07	4.89352e-07
GO:0050678	regulation of epithelial cell proliferation	21/244	395/18866	9.16966e-07	5.02642e-07
GO:0007584	response to nutrient	14/244	171/18866	9.27125e-07	5.08211e-07
GO:0071692	protein localization to extracellular region	23/244	470/18866	9.31685e-07	5.10711e-07
GO:0001818	negative regulation of cytokine production	20/244	360/18866	9.31685e-07	5.10711e-07
GO:0032102	negative regulation of response to external stimulus	22/244	433/18866	9.5243e-07	5.22082e-07
GO:0002763	positive regulation of myeloid leukocyte differentiation	9/244	58/18866	9.60299e-07	5.26396e-07
GO:0002886	regulation of myeloid leukocyte mediated immunity	9/244	58/18866	9.60299e-07	5.26396e-07
GO:2000377	regulation of reactive oxygen species metabolic process	15/244	200/18866	9.63372e-07	5.2808e-07
GO:0030500	regulation of bone mineralization	10/244	77/18866	9.93819e-07	5.4477e-07
GO:0048246	macrophage chemotaxis	8/244	42/18866	9.97582e-07	5.46833e-07
GO:0002221	pattern recognition receptor signaling pathway	15/244	201/18866	1.01645e-06	5.57177e-07
GO:0048660	regulation of smooth muscle cell proliferation	14/244	173/18866	1.02914e-06	5.6413e-07
GO:0050730	regulation of peptidyl-tyrosine phosphorylation	17/244	263/18866	1.07658e-06	5.90135e-07
GO:0043030	regulation of macrophage activation	9/244	59/18866	1.08847e-06	5.96656e-07
GO:0048659	smooth muscle cell proliferation	14/244	175/18866	1.17437e-06	6.43743e-07
GO:0043032	positive regulation of macrophage activation	7/244	29/18866	1.17437e-06	6.43743e-07
GO:0060191	regulation of lipase activity	11/244	101/18866	1.32699e-06	7.274e-07
GO:0097530	granulocyte migration	13/244	150/18866	1.34533e-06	7.37454e-07
GO:0060560	developmental growth involved in morphogenesis	16/244	236/18866	1.34697e-06	7.3835e-07
GO:0070391	response to lipoteichoic acid	5/244	10/18866	1.40524e-06	7.70293e-07
GO:0071223	cellular response to lipoteichoic acid	5/244	10/18866	1.40524e-06	7.70293e-07
GO:0031343	positive regulation of cell killing	9/244	61/18866	1.42236e-06	7.79679e-07
GO:0050769	positive regulation of neurogenesis	23/244	485/18866	1.52123e-06	8.33874e-07
GO:0048661	positive regulation of smooth muscle cell proliferation	11/244	103/18866	1.58316e-06	8.67824e-07
GO:0045824	negative regulation of innate immune response	9/244	62/18866	1.62602e-06	8.91317e-07
GO:0002822	regulation of adaptive immune response based on somatic recombination of immune receptors built from immunoglobulin superfamily domains	13/244	153/18866	1.64582e-06	9.02171e-07
GO:0014002	astrocyte development	8/244	45/18866	1.64582e-06	9.02171e-07
GO:0010759	positive regulation of macrophage chemotaxis	6/244	19/18866	1.70137e-06	9.32619e-07
GO:0032930	positive regulation of superoxide anion generation	6/244	19/18866	1.70137e-06	9.32619e-07
GO:0014013	regulation of gliogenesis	12/244	128/18866	1.72373e-06	9.44877e-07
GO:0016049	cell growth	23/244	490/18866	1.77305e-06	9.7191e-07
GO:0046635	positive regulation of alpha-beta T cell activation	9/244	63/18866	1.8259e-06	1.00088e-06
GO:0048754	branching morphogenesis of an epithelial tube	13/244	155/18866	1.8684e-06	1.02418e-06
GO:0051701	interaction with host	15/244	212/18866	1.87244e-06	1.0264e-06
GO:0007596	blood coagulation	19/244	343/18866	1.88133e-06	1.03127e-06
GO:0010863	positive regulation of phospholipase C activity	8/244	46/18866	1.90382e-06	1.04359e-06
GO:0009896	positive regulation of catabolic process	22/244	454/18866	1.91771e-06	1.05121e-06
GO:2000379	positive regulation of reactive oxygen species metabolic process	11/244	106/18866	2.0217e-06	1.10821e-06
GO:0014031	mesenchymal cell development	10/244	84/18866	2.05427e-06	1.12606e-06
GO:0043523	regulation of neuron apoptotic process	15/244	214/18866	2.07022e-06	1.13481e-06
GO:0030225	macrophage differentiation	8/244	47/18866	2.22721e-06	1.22086e-06
GO:0050729	positive regulation of inflammatory response	13/244	158/18866	2.26283e-06	1.24039e-06
GO:0032729	positive regulation of interferon-gamma production	9/244	65/18866	2.31455e-06	1.26874e-06
GO:0098883	synapse pruning	5/244	11/18866	2.3359e-06	1.28044e-06
GO:0050817	coagulation	19/244	349/18866	2.37422e-06	1.30145e-06
GO:0009306	protein secretion	22/244	462/18866	2.50152e-06	1.37123e-06
GO:0001776	leukocyte homeostasis	10/244	86/18866	2.50152e-06	1.37123e-06
GO:0035592	establishment of protein localization to extracellular region	22/244	463/18866	2.58551e-06	1.41727e-06
GO:0046640	regulation of alpha-beta T cell proliferation	7/244	33/18866	2.71327e-06	1.4873e-06
GO:0071560	cellular response to transforming growth factor beta stimulus	16/244	252/18866	2.94736e-06	1.61562e-06
GO:0030900	forebrain development	20/244	391/18866	2.96559e-06	1.62561e-06
GO:0035455	response to interferon-alpha	6/244	21/18866	3.04092e-06	1.66691e-06
GO:0046641	positive regulation of alpha-beta T cell proliferation	6/244	21/18866	3.04092e-06	1.66691e-06
GO:0050818	regulation of coagulation	10/244	88/18866	3.04092e-06	1.66691e-06
GO:0032652	regulation of interleukin-1 production	11/244	111/18866	3.05385e-06	1.67399e-06
GO:0043542	endothelial cell migration	17/244	286/18866	3.05385e-06	1.67399e-06
GO:0031214	biomineral tissue development	13/244	163/18866	3.07586e-06	1.68606e-06
GO:0110148	biomineralization	13/244	163/18866	3.07586e-06	1.68606e-06
GO:0048015	phosphatidylinositol-mediated signaling	14/244	192/18866	3.1527e-06	1.72818e-06
GO:0031589	cell-substrate adhesion	19/244	359/18866	3.48337e-06	1.90944e-06
GO:0042698	ovulation cycle	9/244	69/18866	3.68124e-06	2.0179e-06
GO:0002730	regulation of dendritic cell cytokine production	5/244	12/18866	3.71878e-06	2.03848e-06
GO:0002433	immune response-regulating cell surface receptor signaling pathway involved in phagocytosis	12/244	139/18866	3.77885e-06	2.07141e-06
GO:0038096	Fc-gamma receptor signaling pathway involved in phagocytosis	12/244	139/18866	3.77885e-06	2.07141e-06
GO:0071559	response to transforming growth factor beta	16/244	258/18866	3.84486e-06	2.10759e-06
GO:0071496	cellular response to external stimulus	18/244	326/18866	3.84486e-06	2.10759e-06
GO:0048146	positive regulation of fibroblast proliferation	8/244	51/18866	3.91225e-06	2.14453e-06
GO:0071675	regulation of mononuclear cell migration	8/244	51/18866	3.91225e-06	2.14453e-06
GO:0032928	regulation of superoxide anion generation	6/244	22/18866	3.91225e-06	2.14453e-06
GO:0048017	inositol lipid-mediated signaling	14/244	196/18866	3.91225e-06	2.14453e-06
GO:0010631	epithelial cell migration	19/244	365/18866	4.32813e-06	2.3725e-06
GO:0038095	Fc-epsilon receptor signaling pathway	13/244	169/18866	4.46213e-06	2.44596e-06
GO:0001912	positive regulation of leukocyte mediated cytotoxicity	8/244	52/18866	4.49577e-06	2.4644e-06
GO:0071622	regulation of granulocyte chemotaxis	8/244	52/18866	4.49577e-06	2.4644e-06
GO:0038094	Fc-gamma receptor signaling pathway	12/244	142/18866	4.59748e-06	2.52015e-06
GO:0007409	axonogenesis	22/244	482/18866	4.61813e-06	2.53147e-06
GO:0009595	detection of biotic stimulus	7/244	36/18866	4.61813e-06	2.53147e-06
GO:0033280	response to vitamin D	7/244	36/18866	4.61813e-06	2.53147e-06
GO:0042554	superoxide anion generation	7/244	36/18866	4.61813e-06	2.53147e-06
GO:0046633	alpha-beta T cell proliferation	7/244	36/18866	4.61813e-06	2.53147e-06
GO:0048608	reproductive structure development	21/244	443/18866	4.6417e-06	2.54439e-06
GO:0090132	epithelium migration	19/244	368/18866	4.73244e-06	2.59413e-06
GO:0030282	bone mineralization	11/244	117/18866	4.7712e-06	2.61537e-06
GO:2000736	regulation of stem cell differentiation	11/244	118/18866	5.18583e-06	2.84265e-06
GO:0061458	reproductive system development	21/244	447/18866	5.31028e-06	2.91087e-06
GO:0002371	dendritic cell cytokine production	5/244	13/18866	5.49204e-06	3.01051e-06
GO:1903977	positive regulation of glial cell migration	5/244	13/18866	5.49204e-06	3.01051e-06
GO:0090322	regulation of superoxide metabolic process	7/244	37/18866	5.49204e-06	3.01051e-06
GO:0002431	Fc receptor mediated stimulatory signaling pathway	12/244	145/18866	5.51573e-06	3.02349e-06
GO:0033209	tumor necrosis factor-mediated signaling pathway	13/244	173/18866	5.51573e-06	3.02349e-06
GO:0097305	response to alcohol	15/244	234/18866	5.53054e-06	3.03161e-06
GO:0006968	cellular defense response	8/244	54/18866	5.74021e-06	3.14654e-06
GO:0090130	tissue migration	19/244	374/18866	5.84801e-06	3.20563e-06
GO:1903036	positive regulation of response to wounding	9/244	74/18866	6.09818e-06	3.34277e-06
GO:0048588	developmental cell growth	15/244	237/18866	6.42767e-06	3.52338e-06
GO:0010634	positive regulation of epithelial cell migration	13/244	176/18866	6.59577e-06	3.61552e-06
GO:0032651	regulation of interleukin-1 beta production	10/244	97/18866	6.63031e-06	3.63446e-06
GO:0046634	regulation of alpha-beta T cell activation	10/244	97/18866	6.63031e-06	3.63446e-06
GO:0001910	regulation of leukocyte mediated cytotoxicity	9/244	75/18866	6.74858e-06	3.69929e-06
GO:0060193	positive regulation of lipase activity	9/244	76/18866	7.54679e-06	4.13684e-06
GO:0009612	response to mechanical stimulus	14/244	209/18866	7.74296e-06	4.24437e-06
GO:0022612	gland morphogenesis	11/244	124/18866	8.09962e-06	4.43987e-06
GO:0032647	regulation of interferon-alpha production	6/244	25/18866	8.10037e-06	4.44029e-06
GO:0061041	regulation of wound healing	12/244	151/18866	8.1597e-06	4.4728e-06
GO:0045807	positive regulation of endocytosis	10/244	100/18866	8.63824e-06	4.73512e-06
GO:0042742	defense response to bacterium	18/244	348/18866	8.78735e-06	4.81686e-06
GO:0008361	regulation of cell size	13/244	181/18866	8.78735e-06	4.81686e-06
GO:0030501	positive regulation of bone mineralization	7/244	40/18866	9.02782e-06	4.94867e-06
GO:1902895	positive regulation of pri-miRNA transcription by RNA polymerase II	7/244	40/18866	9.02782e-06	4.94867e-06
GO:0042310	vasoconstriction	9/244	78/18866	9.16886e-06	5.02599e-06
GO:0090288	negative regulation of cellular response to growth factor stimulus	13/244	182/18866	9.24653e-06	5.06856e-06
GO:0031331	positive regulation of cellular catabolic process	19/244	390/18866	1.03912e-05	5.69602e-06
GO:0002495	antigen processing and presentation of peptide antigen via MHC class II	10/244	103/18866	1.11159e-05	6.09327e-06
GO:0003151	outflow tract morphogenesis	9/244	80/18866	1.12359e-05	6.15906e-06
GO:0014032	neural crest cell development	9/244	80/18866	1.12359e-05	6.15906e-06
GO:0090594	inflammatory response to wounding	5/244	15/18866	1.15336e-05	6.32226e-06
GO:0010810	regulation of cell-substrate adhesion	14/244	217/18866	1.15991e-05	6.35816e-06
GO:0002504	antigen processing and presentation of peptide or polysaccharide antigen via MHC class II	10/244	104/18866	1.19811e-05	6.56752e-06
GO:0031667	response to nutrient levels	21/244	473/18866	1.19811e-05	6.56752e-06
GO:0034612	response to tumor necrosis factor	17/244	320/18866	1.203e-05	6.59435e-06
GO:0036294	cellular response to decreased oxygen levels	14/244	218/18866	1.20475e-05	6.60395e-06
GO:0032653	regulation of interleukin-10 production	8/244	60/18866	1.20475e-05	6.60395e-06
GO:0032732	positive regulation of interleukin-1 production	8/244	60/18866	1.20475e-05	6.60395e-06
GO:0061138	morphogenesis of a branching epithelium	13/244	187/18866	1.21125e-05	6.63955e-06
GO:0048143	astrocyte activation	6/244	27/18866	1.24301e-05	6.81365e-06
GO:0030168	platelet activation	12/244	158/18866	1.24301e-05	6.81365e-06
GO:0010508	positive regulation of autophagy	11/244	131/18866	1.30555e-05	7.1565e-06
GO:0030193	regulation of blood coagulation	9/244	82/18866	1.3381e-05	7.33491e-06
GO:0010595	positive regulation of endothelial cell migration	11/244	132/18866	1.40036e-05	7.67619e-06
GO:0048145	regulation of fibroblast proliferation	9/244	83/18866	1.4718e-05	8.0678e-06
GO:1900046	regulation of hemostasis	9/244	83/18866	1.4718e-05	8.0678e-06
GO:0002260	lymphocyte homeostasis	8/244	62/18866	1.51421e-05	8.30028e-06
GO:0010518	positive regulation of phospholipase activity	8/244	62/18866	1.51421e-05	8.30028e-06
GO:0001916	positive regulation of T cell mediated cytotoxicity	6/244	28/18866	1.52639e-05	8.36703e-06
GO:0051770	positive regulation of nitric-oxide synthase biosynthetic process	5/244	16/18866	1.57378e-05	8.6268e-06
GO:0048144	fibroblast proliferation	9/244	84/18866	1.60328e-05	8.78852e-06
GO:0048864	stem cell development	9/244	84/18866	1.60328e-05	8.78852e-06
GO:0007229	integrin-mediated signaling pathway	10/244	108/18866	1.60328e-05	8.78852e-06
GO:0071887	leukocyte apoptotic process	10/244	108/18866	1.60328e-05	8.78852e-06
GO:0010463	mesenchymal cell proliferation	7/244	44/18866	1.6186e-05	8.87247e-06
GO:0042088	T-helper 1 type immune response	7/244	44/18866	1.6186e-05	8.87247e-06
GO:0097028	dendritic cell differentiation	7/244	44/18866	1.6186e-05	8.87247e-06
GO:0002449	lymphocyte mediated immunity	18/244	366/18866	1.63449e-05	8.95959e-06
GO:0032613	interleukin-10 production	8/244	63/18866	1.66496e-05	9.12661e-06
GO:0043618	regulation of transcription from RNA polymerase II promoter in response to stress	10/244	109/18866	1.71757e-05	9.415e-06
GO:0050768	negative regulation of neurogenesis	16/244	295/18866	1.79452e-05	9.83682e-06
GO:0050731	positive regulation of peptidyl-tyrosine phosphorylation	13/244	195/18866	1.82233e-05	9.98924e-06
GO:0003197	endocardial cushion development	7/244	45/18866	1.86087e-05	1.02005e-05
GO:0052372	modulation by symbiont of entry into host	7/244	45/18866	1.86087e-05	1.02005e-05
GO:0097756	negative regulation of blood vessel diameter	9/244	86/18866	1.88674e-05	1.03423e-05
GO:1903901	negative regulation of viral life cycle	9/244	86/18866	1.88674e-05	1.03423e-05
GO:0060389	pathway-restricted SMAD protein phosphorylation	8/244	65/18866	2.0778e-05	1.13897e-05
GO:0031098	stress-activated protein kinase signaling cascade	16/244	300/18866	2.19243e-05	1.2018e-05
GO:0010758	regulation of macrophage chemotaxis	6/244	30/18866	2.23188e-05	1.22342e-05
GO:0001935	endothelial cell proliferation	13/244	199/18866	2.23877e-05	1.2272e-05
GO:0014068	positive regulation of phosphatidylinositol 3-kinase signaling	9/244	88/18866	2.26259e-05	1.24026e-05
GO:0010632	regulation of epithelial cell migration	16/244	301/18866	2.26554e-05	1.24188e-05
GO:0001938	positive regulation of endothelial cell proliferation	10/244	113/18866	2.31104e-05	1.26681e-05
GO:1901654	response to ketone	13/244	200/18866	2.34298e-05	1.28432e-05
GO:0050919	negative chemotaxis	7/244	47/18866	2.45188e-05	1.34402e-05
GO:0014033	neural crest cell differentiation	9/244	89/18866	2.45732e-05	1.347e-05
GO:0001763	morphogenesis of a branching structure	13/244	201/18866	2.45769e-05	1.3472e-05
GO:0045670	regulation of osteoclast differentiation	8/244	67/18866	2.55262e-05	1.39924e-05
GO:0007179	transforming growth factor beta receptor signaling pathway	13/244	202/18866	2.58381e-05	1.41634e-05
GO:0031348	negative regulation of defense response	15/244	269/18866	2.59063e-05	1.42008e-05
GO:0071453	cellular response to oxygen levels	14/244	235/18866	2.6118e-05	1.43168e-05
GO:0043620	regulation of DNA-templated transcription in response to stress	10/244	115/18866	2.65128e-05	1.45332e-05
GO:0001558	regulation of cell growth	19/244	420/18866	2.67368e-05	1.4656e-05
GO:0070169	positive regulation of biomineral tissue development	7/244	48/18866	2.76831e-05	1.51747e-05
GO:0110151	positive regulation of biomineralization	7/244	48/18866	2.76831e-05	1.51747e-05
GO:0046777	protein autophosphorylation	14/244	237/18866	2.84829e-05	1.56131e-05
GO:0032535	regulation of cellular component size	18/244	383/18866	2.88091e-05	1.57919e-05
GO:0010594	regulation of endothelial cell migration	14/244	238/18866	2.97712e-05	1.63193e-05
GO:0007265	Ras protein signal transduction	17/244	346/18866	3.01847e-05	1.6546e-05
GO:0002758	innate immune response-activating signal transduction	10/244	117/18866	3.04068e-05	1.66678e-05
GO:0061383	trabecula morphogenesis	7/244	49/18866	3.14371e-05	1.72325e-05
GO:0032673	regulation of interleukin-4 production	6/244	32/18866	3.14371e-05	1.72325e-05
GO:0090287	regulation of cellular response to growth factor stimulus	16/244	310/18866	3.14371e-05	1.72325e-05
GO:0006816	calcium ion transport	19/244	426/18866	3.19908e-05	1.7536e-05
GO:0050866	negative regulation of cell activation	13/244	207/18866	3.25485e-05	1.78417e-05
GO:0046631	alpha-beta T cell activation	11/244	146/18866	3.30057e-05	1.80923e-05
GO:0032677	regulation of interleukin-8 production	9/244	93/18866	3.37461e-05	1.84982e-05
GO:0071456	cellular response to hypoxia	13/244	208/18866	3.40761e-05	1.86791e-05
GO:0045646	regulation of erythrocyte differentiation	7/244	50/18866	3.54985e-05	1.94588e-05
GO:0098543	detection of other organism	5/244	19/18866	3.56225e-05	1.95267e-05
GO:1903975	regulation of glial cell migration	5/244	19/18866	3.56225e-05	1.95267e-05
GO:0045778	positive regulation of ossification	9/244	94/18866	3.64619e-05	1.99869e-05
GO:0048771	tissue remodeling	12/244	178/18866	3.70401e-05	2.03038e-05
GO:0048638	regulation of developmental growth	17/244	353/18866	3.80647e-05	2.08655e-05
GO:0070555	response to interleukin-1	13/244	211/18866	3.92263e-05	2.15022e-05
GO:0043524	negative regulation of neuron apoptotic process	11/244	149/18866	3.92682e-05	2.15252e-05
GO:1902893	regulation of pri-miRNA transcription by RNA polymerase II	7/244	51/18866	3.99265e-05	2.18861e-05
GO:0045580	regulation of T cell differentiation	11/244	150/18866	4.17009e-05	2.28587e-05
GO:0045619	regulation of lymphocyte differentiation	12/244	181/18866	4.34005e-05	2.37904e-05
GO:0010959	regulation of metal ion transport	18/244	396/18866	4.34005e-05	2.37904e-05
GO:0007202	activation of phospholipase C activity	6/244	34/18866	4.36488e-05	2.39264e-05
GO:0072511	divalent inorganic cation transport	20/244	478/18866	4.38834e-05	2.4055e-05
GO:0042493	response to drug	18/244	397/18866	4.46292e-05	2.44639e-05
GO:0072132	mesenchyme morphogenesis	7/244	52/18866	4.48845e-05	2.46038e-05
GO:0002709	regulation of T cell mediated immunity	8/244	73/18866	4.48845e-05	2.46038e-05
GO:0070227	lymphocyte apoptotic process	8/244	73/18866	4.48845e-05	2.46038e-05
GO:0032727	positive regulation of interferon-alpha production	5/244	20/18866	4.50522e-05	2.46957e-05
GO:0051767	nitric-oxide synthase biosynthetic process	5/244	20/18866	4.50522e-05	2.46957e-05
GO:0051769	regulation of nitric-oxide synthase biosynthetic process	5/244	20/18866	4.50522e-05	2.46957e-05
GO:0071674	mononuclear cell migration	9/244	97/18866	4.52073e-05	2.47808e-05
GO:1990868	response to chemokine	9/244	97/18866	4.52073e-05	2.47808e-05
GO:1990869	cellular response to chemokine	9/244	97/18866	4.52073e-05	2.47808e-05
GO:0043270	positive regulation of ion transport	15/244	284/18866	4.53821e-05	2.48766e-05
GO:0030177	positive regulation of Wnt signaling pathway	12/244	183/18866	4.69591e-05	2.5741e-05
GO:0032956	regulation of actin cytoskeleton organization	17/244	360/18866	4.70785e-05	2.58065e-05
GO:0002698	negative regulation of immune effector process	10/244	124/18866	4.72187e-05	2.58833e-05
GO:0006801	superoxide metabolic process	8/244	74/18866	4.845e-05	2.65582e-05
GO:0002832	negative regulation of response to biotic stimulus	9/244	98/18866	4.845e-05	2.65582e-05
GO:0030316	osteoclast differentiation	9/244	98/18866	4.845e-05	2.65582e-05
GO:0051056	regulation of small GTPase mediated signal transduction	16/244	323/18866	4.87108e-05	2.67012e-05
GO:0002695	negative regulation of leukocyte activation	12/244	184/18866	4.87741e-05	2.67359e-05
GO:0032731	positive regulation of interleukin-1 beta production	7/244	53/18866	4.87741e-05	2.67359e-05
GO:0043331	response to dsRNA	7/244	53/18866	4.87741e-05	2.67359e-05
GO:0061614	pri-miRNA transcription by RNA polymerase II	7/244	53/18866	4.87741e-05	2.67359e-05
GO:0061756	leukocyte adhesion to vascular endothelial cell	7/244	53/18866	4.87741e-05	2.67359e-05
GO:0001914	regulation of T cell mediated cytotoxicity	6/244	35/18866	4.90135e-05	2.68672e-05
GO:0003203	endocardial cushion morphogenesis	6/244	35/18866	4.90135e-05	2.68672e-05
GO:0032633	interleukin-4 production	6/244	35/18866	4.90135e-05	2.68672e-05
GO:0001952	regulation of cell-matrix adhesion	10/244	125/18866	4.92994e-05	2.70239e-05
GO:0014065	phosphatidylinositol 3-kinase signaling	11/244	154/18866	4.99958e-05	2.74056e-05
GO:0046598	positive regulation of viral entry into host cell	4/244	10/18866	5.0221e-05	2.75291e-05
GO:0075294	positive regulation by symbiont of entry into host	4/244	10/18866	5.0221e-05	2.75291e-05
GO:0019886	antigen processing and presentation of exogenous peptide antigen via MHC class II	9/244	99/18866	5.09828e-05	2.79466e-05
GO:0050830	defense response to Gram-positive bacterium	9/244	99/18866	5.09828e-05	2.79466e-05
GO:0031668	cellular response to extracellular stimulus	14/244	253/18866	5.28403e-05	2.89648e-05
GO:0051924	regulation of calcium ion transport	14/244	253/18866	5.28403e-05	2.89648e-05
GO:0045069	regulation of viral genome replication	9/244	100/18866	5.5042e-05	3.01717e-05
GO:0014066	regulation of phosphatidylinositol 3-kinase signaling	10/244	127/18866	5.57284e-05	3.0548e-05
GO:0032637	interleukin-8 production	9/244	101/18866	5.94966e-05	3.26135e-05
GO:0072089	stem cell proliferation	10/244	128/18866	5.95172e-05	3.26248e-05
GO:0043254	regulation of protein-containing complex assembly	19/244	449/18866	5.98432e-05	3.28035e-05
GO:0002931	response to ischemia	7/244	55/18866	6.04044e-05	3.31112e-05
GO:0032655	regulation of interleukin-12 production	7/244	55/18866	6.04044e-05	3.31112e-05
GO:0031334	positive regulation of protein-containing complex assembly	14/244	257/18866	6.21684e-05	3.40781e-05
GO:0051057	positive regulation of small GTPase mediated signal transduction	8/244	78/18866	6.79288e-05	3.72357e-05
GO:0030593	neutrophil chemotaxis	9/244	103/18866	6.88815e-05	3.77579e-05
GO:0045655	regulation of monocyte differentiation	5/244	22/18866	6.89024e-05	3.77694e-05
GO:0071356	cellular response to tumor necrosis factor	15/244	297/18866	7.20848e-05	3.95139e-05
GO:0002456	T cell mediated immunity	9/244	104/18866	7.40965e-05	4.06166e-05
GO:0022604	regulation of cell morphogenesis	20/244	499/18866	7.43819e-05	4.07731e-05
GO:0035457	cellular response to interferon-alpha	4/244	11/18866	7.43819e-05	4.07731e-05
GO:0045657	positive regulation of monocyte differentiation	4/244	11/18866	7.43819e-05	4.07731e-05
GO:0051024	positive regulation of immunoglobulin secretion	4/244	11/18866	7.43819e-05	4.07731e-05
GO:0070106	interleukin-27-mediated signaling pathway	4/244	11/18866	7.43819e-05	4.07731e-05
GO:0070757	interleukin-35-mediated signaling pathway	4/244	11/18866	7.43819e-05	4.07731e-05
GO:0032615	interleukin-12 production	7/244	57/18866	7.49122e-05	4.10637e-05
GO:0010742	macrophage derived foam cell differentiation	6/244	38/18866	7.52331e-05	4.12397e-05
GO:0030224	monocyte differentiation	6/244	38/18866	7.52331e-05	4.12397e-05
GO:0046596	regulation of viral entry into host cell	6/244	38/18866	7.52331e-05	4.12397e-05
GO:0090077	foam cell differentiation	6/244	38/18866	7.52331e-05	4.12397e-05
GO:1903131	mononuclear cell differentiation	6/244	38/18866	7.52331e-05	4.12397e-05
GO:0002824	positive regulation of adaptive immune response based on somatic recombination of immune receptors built from immunoglobulin superfamily domains	9/244	105/18866	7.77583e-05	4.26239e-05
GO:0045621	positive regulation of lymphocyte differentiation	9/244	105/18866	7.77583e-05	4.26239e-05
GO:0006959	humoral immune response	17/244	377/18866	7.77583e-05	4.26239e-05
GO:0090101	negative regulation of transmembrane receptor protein serine/threonine kinase signaling pathway	10/244	133/18866	7.94205e-05	4.3535e-05
GO:0007162	negative regulation of cell adhesion	15/244	301/18866	8.14801e-05	4.4664e-05
GO:1901522	positive regulation of transcription from RNA polymerase II promoter involved in cellular response to chemical stimulus	5/244	23/18866	8.34131e-05	4.57236e-05
GO:1904996	positive regulation of leukocyte adhesion to vascular endothelial cell	5/244	23/18866	8.34131e-05	4.57236e-05
GO:0007160	cell-matrix adhesion	13/244	230/18866	8.49047e-05	4.65412e-05
GO:0097191	extrinsic apoptotic signaling pathway	13/244	230/18866	8.49047e-05	4.65412e-05
GO:0010721	negative regulation of cell development	16/244	343/18866	9.29675e-05	5.09609e-05
GO:0001909	leukocyte mediated cytotoxicity	9/244	108/18866	9.62086e-05	5.27375e-05
GO:0048713	regulation of oligodendrocyte differentiation	6/244	40/18866	9.99037e-05	5.4763e-05
GO:0019229	regulation of vasoconstriction	7/244	60/18866	0.000102072	5.59518e-05
GO:0048545	response to steroid hormone	16/244	346/18866	0.000102188	5.60152e-05
GO:0003272	endocardial cushion formation	5/244	24/18866	0.000102188	5.60152e-05
GO:0031342	negative regulation of cell killing	5/244	24/18866	0.000102188	5.60152e-05
GO:0032753	positive regulation of interleukin-4 production	5/244	24/18866	0.000102188	5.60152e-05
GO:0032490	detection of molecule of bacterial origin	4/244	12/18866	0.00010457	5.73211e-05
GO:0036005	response to macrophage colony-stimulating factor	4/244	12/18866	0.00010457	5.73211e-05
GO:0036006	cellular response to macrophage colony-stimulating factor stimulus	4/244	12/18866	0.00010457	5.73211e-05
GO:0061517	macrophage proliferation	4/244	12/18866	0.00010457	5.73211e-05
GO:0031099	regeneration	12/244	201/18866	0.000105486	5.78232e-05
GO:0070838	divalent metal ion transport	19/244	471/18866	0.000107604	5.89841e-05
GO:0002821	positive regulation of adaptive immune response	9/244	110/18866	0.00010863	5.95465e-05
GO:0090100	positive regulation of transmembrane receptor protein serine/threonine kinase signaling pathway	9/244	110/18866	0.00010863	5.95465e-05
GO:0034599	cellular response to oxidative stress	15/244	310/18866	0.000110724	6.06941e-05
GO:0045071	negative regulation of viral genome replication	7/244	61/18866	0.000110724	6.06941e-05
GO:0090303	positive regulation of wound healing	7/244	61/18866	0.000110724	6.06941e-05
GO:2000826	regulation of heart morphogenesis	6/244	41/18866	0.000111958	6.13708e-05
GO:0045927	positive regulation of growth	14/244	274/18866	0.00011674	6.39917e-05
GO:0030888	regulation of B cell proliferation	7/244	62/18866	0.000122269	6.70227e-05
GO:0060393	regulation of pathway-restricted SMAD protein phosphorylation	7/244	62/18866	0.000122269	6.70227e-05
GO:0014829	vascular associated smooth muscle contraction	5/244	25/18866	0.000122269	6.70227e-05
GO:0060571	morphogenesis of an epithelial fold	5/244	25/18866	0.000122269	6.70227e-05
GO:0034329	cell junction assembly	18/244	434/18866	0.000123434	6.76613e-05
GO:0001906	cell killing	11/244	172/18866	0.000124492	6.82411e-05
GO:1990138	neuron projection extension	11/244	172/18866	0.000124492	6.82411e-05
GO:1901532	regulation of hematopoietic progenitor cell differentiation	8/244	86/18866	0.000125952	6.90419e-05
GO:2000106	regulation of leukocyte apoptotic process	8/244	86/18866	0.000125952	6.90419e-05
GO:0002223	stimulatory C-type lectin receptor signaling pathway	9/244	113/18866	0.000131214	7.19261e-05
GO:0030879	mammary gland development	10/244	142/18866	0.00013137	7.20116e-05
GO:0035296	regulation of tube diameter	10/244	143/18866	0.000139139	7.62704e-05
GO:0097746	regulation of blood vessel diameter	10/244	143/18866	0.000139139	7.62704e-05
GO:0002430	complement receptor mediated signaling pathway	4/244	13/18866	0.000142501	7.81129e-05
GO:1900272	negative regulation of long-term synaptic potentiation	4/244	13/18866	0.000142501	7.81129e-05
GO:1902563	regulation of neutrophil activation	4/244	13/18866	0.000142501	7.81129e-05
GO:0045124	regulation of bone resorption	6/244	43/18866	0.000143547	7.86867e-05
GO:0007548	sex differentiation	14/244	280/18866	0.00014372	7.87813e-05
GO:0060561	apoptotic process involved in morphogenesis	5/244	26/18866	0.000145328	7.96625e-05
GO:0071425	hematopoietic stem cell proliferation	5/244	26/18866	0.000145328	7.96625e-05
GO:0035150	regulation of tube size	10/244	144/18866	0.000145631	7.98286e-05
GO:0070098	chemokine-mediated signaling pathway	8/244	88/18866	0.000145631	7.98286e-05
GO:0030100	regulation of endocytosis	12/244	210/18866	0.000154088	8.44647e-05
GO:0002220	innate immune response activating cell surface receptor signaling pathway	9/244	116/18866	0.000157835	8.65183e-05
GO:0048645	animal organ formation	7/244	65/18866	0.00016068	8.80783e-05
GO:0001913	T cell mediated cytotoxicity	6/244	44/18866	0.000161405	8.84756e-05
GO:0045687	positive regulation of glial cell differentiation	6/244	44/18866	0.000161405	8.84756e-05
GO:0018107	peptidyl-threonine phosphorylation	9/244	117/18866	0.000167845	9.20055e-05
GO:0055123	digestive system development	10/244	147/18866	0.000171666	9.41001e-05
GO:0032970	regulation of actin filament-based process	17/244	405/18866	0.00017527	9.60758e-05
GO:0046824	positive regulation of nucleocytoplasmic transport	7/244	66/18866	0.000175837	9.63866e-05
GO:0033273	response to vitamin	8/244	91/18866	0.000182195	9.98717e-05
GO:0034103	regulation of tissue remodeling	8/244	91/18866	0.000182195	9.98717e-05
GO:2000177	regulation of neural precursor cell proliferation	8/244	91/18866	0.000182195	9.98717e-05
GO:0046660	female sex differentiation	9/244	119/18866	0.000189785	0.000104032
GO:0032488	Cdc42 protein signal transduction	4/244	14/18866	0.000190335	0.000104334
GO:0045582	positive regulation of T cell differentiation	8/244	92/18866	0.000196278	0.000107591
GO:0006898	receptor-mediated endocytosis	15/244	328/18866	0.000197867	0.000108463
GO:0042113	B cell activation	15/244	328/18866	0.000197867	0.000108463
GO:0043330	response to exogenous dsRNA	6/244	46/18866	0.000204706	0.000112211
GO:0045862	positive regulation of proteolysis	16/244	370/18866	0.000209788	0.000114997
GO:0045926	negative regulation of growth	13/244	254/18866	0.000215336	0.000118038
GO:0001936	regulation of endothelial cell proliferation	11/244	184/18866	0.000218254	0.000119638
GO:2001233	regulation of apoptotic signaling pathway	17/244	413/18866	0.000218902	0.000119993
GO:0010811	positive regulation of cell-substrate adhesion	9/244	122/18866	0.000226097	0.000123937
GO:0045471	response to ethanol	9/244	122/18866	0.000226097	0.000123937
GO:0051928	positive regulation of calcium ion transport	9/244	122/18866	0.000226097	0.000123937
GO:1990266	neutrophil migration	9/244	122/18866	0.000226097	0.000123937
GO:0046638	positive regulation of alpha-beta T cell differentiation	6/244	47/18866	0.000228453	0.000125228
GO:0006979	response to oxidative stress	18/244	458/18866	0.000231756	0.000127039
GO:0001782	B cell homeostasis	5/244	29/18866	0.000240316	0.000131731
GO:0002262	myeloid cell homeostasis	10/244	154/18866	0.000245122	0.000134366
GO:0002706	regulation of lymphocyte mediated immunity	10/244	154/18866	0.000245122	0.000134366
GO:0051250	negative regulation of lymphocyte activation	10/244	154/18866	0.000245122	0.000134366
GO:0003007	heart morphogenesis	13/244	258/18866	0.000247517	0.000135678
GO:0031647	regulation of protein stability	14/244	296/18866	0.000247517	0.000135678
GO:0034134	toll-like receptor 2 signaling pathway	4/244	15/18866	0.000247517	0.000135678
GO:0010862	positive regulation of pathway-restricted SMAD protein phosphorylation	6/244	48/18866	0.000253803	0.000139124
GO:1900271	regulation of long-term synaptic potentiation	6/244	48/18866	0.000253803	0.000139124
GO:0035270	endocrine system development	9/244	125/18866	0.0002684	0.000147126
GO:0035690	cellular response to drug	7/244	71/18866	0.000269034	0.000147473
GO:0046579	positive regulation of Ras protein signal transduction	7/244	71/18866	0.000269034	0.000147473
GO:0042100	B cell proliferation	8/244	97/18866	0.000275393	0.000150959
GO:0032728	positive regulation of interferon-beta production	5/244	30/18866	0.000278489	0.000152656
GO:0033688	regulation of osteoblast proliferation	5/244	30/18866	0.000278489	0.000152656
GO:0045665	negative regulation of neuron differentiation	12/244	225/18866	0.000281085	0.000154079
GO:0051048	negative regulation of secretion	11/244	190/18866	0.000281085	0.000154079
GO:0045058	T cell selection	6/244	49/18866	0.000281444	0.000154276
GO:0018210	peptidyl-threonine modification	9/244	126/18866	0.000281444	0.000154276
GO:0022408	negative regulation of cell-cell adhesion	11/244	191/18866	0.000293404	0.000160832
GO:0007187	G protein-coupled receptor signaling pathway, coupled to cyclic nucleotide second messenger	13/244	263/18866	0.000293749	0.000161021
GO:0019079	viral genome replication	9/244	127/18866	0.000298019	0.000163362
GO:0002711	positive regulation of T cell mediated immunity	6/244	50/18866	0.000311895	0.000170968
GO:0014009	glial cell proliferation	6/244	50/18866	0.000311895	0.000170968
GO:0031648	protein destabilization	6/244	50/18866	0.000311895	0.000170968
GO:0032608	interferon-beta production	6/244	50/18866	0.000311895	0.000170968
GO:0046850	regulation of bone remodeling	6/244	50/18866	0.000311895	0.000170968
GO:0003222	ventricular trabecula myocardium morphogenesis	4/244	16/18866	0.000314619	0.000172461
GO:0045953	negative regulation of natural killer cell mediated cytotoxicity	4/244	16/18866	0.000314619	0.000172461
GO:0045137	development of primary sexual characteristics	12/244	229/18866	0.000326356	0.000178895
GO:0034101	erythrocyte homeostasis	9/244	129/18866	0.000331448	0.000181686
GO:0046578	regulation of Ras protein signal transduction	11/244	194/18866	0.000331448	0.000181686
GO:0034767	positive regulation of ion transmembrane transport	10/244	161/18866	0.000340789	0.000186806
GO:0002762	negative regulation of myeloid leukocyte differentiation	6/244	51/18866	0.000345618	0.000189453
GO:0001649	osteoblast differentiation	12/244	231/18866	0.000352093	0.000193003
GO:0031100	animal organ regeneration	7/244	75/18866	0.000368407	0.000201945
GO:0045685	regulation of glial cell differentiation	7/244	75/18866	0.000368407	0.000201945
GO:0003206	cardiac chamber morphogenesis	9/244	131/18866	0.000369454	0.000202519
GO:0046887	positive regulation of hormone secretion	9/244	131/18866	0.000369454	0.000202519
GO:0010743	regulation of macrophage derived foam cell differentiation	5/244	32/18866	0.000369454	0.000202519
GO:0000186	activation of MAPKK activity	6/244	52/18866	0.000381432	0.000209085
GO:0002704	negative regulation of leukocyte mediated immunity	6/244	52/18866	0.000381432	0.000209085
GO:0033077	T cell differentiation in thymus	7/244	76/18866	0.000395962	0.00021705
GO:0072091	regulation of stem cell proliferation	7/244	76/18866	0.000395962	0.00021705
GO:0002716	negative regulation of natural killer cell mediated immunity	4/244	17/18866	0.000395962	0.00021705
GO:0016045	detection of bacterium	4/244	17/18866	0.000395962	0.00021705
GO:0070498	interleukin-1-mediated signaling pathway	8/244	103/18866	0.000400464	0.000219517
GO:0010039	response to iron ion	5/244	33/18866	0.000424097	0.000232472
GO:0010464	regulation of mesenchymal cell proliferation	5/244	33/18866	0.000424097	0.000232472
GO:1901888	regulation of cell junction assembly	11/244	200/18866	0.000424097	0.000232472
GO:0007200	phospholipase C-activating G protein-coupled receptor signaling pathway	8/244	104/18866	0.000425423	0.000233199
GO:0060411	cardiac septum morphogenesis	7/244	77/18866	0.000425423	0.000233199
GO:0061418	regulation of transcription from RNA polymerase II promoter in response to hypoxia	7/244	77/18866	0.000425423	0.000233199
GO:0032368	regulation of lipid transport	9/244	135/18866	0.000455161	0.0002495
GO:0048565	digestive tract development	9/244	135/18866	0.000455161	0.0002495
GO:0010524	positive regulation of calcium ion transport into cytosol	6/244	54/18866	0.00046293	0.000253759
GO:0034446	substrate adhesion-dependent cell spreading	8/244	106/18866	0.000483485	0.000265026
GO:0061384	heart trabecula morphogenesis	5/244	34/18866	0.000484684	0.000265684
GO:1902692	regulation of neuroblast proliferation	5/244	34/18866	0.000484684	0.000265684
GO:0046885	regulation of hormone biosynthetic process	4/244	18/18866	0.000491901	0.00026964
GO:0051023	regulation of immunoglobulin secretion	4/244	18/18866	0.000491901	0.00026964
GO:0062197	cellular response to chemical stress	15/244	360/18866	0.000504869	0.000276748
GO:0001954	positive regulation of cell-matrix adhesion	6/244	55/18866	0.00050753	0.000278207
GO:0051353	positive regulation of oxidoreductase activity	6/244	55/18866	0.00050753	0.000278207
GO:0048524	positive regulation of viral process	8/244	107/18866	0.000510261	0.000279704
GO:0030307	positive regulation of cell growth	10/244	171/18866	0.000536433	0.00029405
GO:0032735	positive regulation of interleukin-12 production	5/244	35/18866	0.000550743	0.000301894
GO:0033687	osteoblast proliferation	5/244	35/18866	0.000550743	0.000301894
GO:0060338	regulation of type I interferon-mediated signaling pathway	5/244	35/18866	0.000550743	0.000301894
GO:0001755	neural crest cell migration	6/244	56/18866	0.000555304	0.000304394
GO:0031295	T cell costimulation	6/244	56/18866	0.000555304	0.000304394
GO:0070228	regulation of lymphocyte apoptotic process	6/244	56/18866	0.000555304	0.000304394
GO:0006939	smooth muscle contraction	8/244	109/18866	0.000574443	0.000314886
GO:0051235	maintenance of location	14/244	324/18866	0.000586515	0.000321503
GO:0007411	axon guidance	13/244	284/18866	0.000588353	0.00032251
GO:0010038	response to metal ion	15/244	366/18866	0.000593848	0.000325523
GO:0045780	positive regulation of bone resorption	4/244	19/18866	0.000600512	0.000329175
GO:0046852	positive regulation of bone remodeling	4/244	19/18866	0.000600512	0.000329175
GO:0097485	neuron projection guidance	13/244	285/18866	0.00060573	0.000332036
GO:0001659	temperature homeostasis	10/244	174/18866	0.000605743	0.000332043
GO:0003205	cardiac chamber development	10/244	174/18866	0.000605743	0.000332043
GO:0032355	response to estradiol	9/244	141/18866	0.000610574	0.000334691
GO:0002755	MyD88-dependent toll-like receptor signaling pathway	5/244	36/18866	0.000617343	0.000338401
GO:0010543	regulation of platelet activation	5/244	36/18866	0.000617343	0.000338401
GO:0071634	regulation of transforming growth factor beta production	5/244	36/18866	0.000617343	0.000338401
GO:0034764	positive regulation of transmembrane transport	11/244	210/18866	0.000619728	0.000339709
GO:0051403	stress-activated MAPK cascade	13/244	286/18866	0.000619728	0.000339709
GO:0031294	lymphocyte costimulation	6/244	58/18866	0.000660947	0.000362303
GO:0030324	lung development	10/244	177/18866	0.000689518	0.000377965
GO:0001655	urogenital system development	14/244	330/18866	0.000694586	0.000380743
GO:0070423	nucleotide-binding oligomerization domain containing signaling pathway	5/244	37/18866	0.000698825	0.000383067
GO:1904994	regulation of leukocyte adhesion to vascular endothelial cell	5/244	37/18866	0.000698825	0.000383067
GO:0043525	positive regulation of neuron apoptotic process	6/244	59/18866	0.000720696	0.000395056
GO:0048008	platelet-derived growth factor receptor signaling pathway	6/244	59/18866	0.000720696	0.000395056
GO:0001911	negative regulation of leukocyte mediated cytotoxicity	4/244	20/18866	0.000720696	0.000395056
GO:0002577	regulation of antigen processing and presentation	4/244	20/18866	0.000720696	0.000395056
GO:0032495	response to muramyl dipeptide	4/244	20/18866	0.000720696	0.000395056
GO:0060039	pericardium development	4/244	20/18866	0.000720696	0.000395056
GO:0032092	positive regulation of protein binding	7/244	85/18866	0.000744752	0.000408242
GO:0003279	cardiac septum development	8/244	114/18866	0.000755499	0.000414133
GO:0097755	positive regulation of blood vessel diameter	6/244	60/18866	0.00078088	0.000428046
GO:0003156	regulation of animal organ formation	5/244	38/18866	0.00078088	0.000428046
GO:0032689	negative regulation of interferon-gamma production	5/244	38/18866	0.00078088	0.000428046
GO:0035872	nucleotide-binding domain, leucine rich repeat containing receptor signaling pathway	5/244	38/18866	0.00078088	0.000428046
GO:0071604	transforming growth factor beta production	5/244	38/18866	0.00078088	0.000428046
GO:0070664	negative regulation of leukocyte proliferation	7/244	86/18866	0.000793587	0.000435011
GO:0030449	regulation of complement activation	8/244	115/18866	0.000794717	0.000435631
GO:0030323	respiratory tube development	10/244	181/18866	0.00080461	0.000441054
GO:1905330	regulation of morphogenesis of an epithelium	10/244	181/18866	0.00080461	0.000441054
GO:0031644	regulation of nervous system process	9/244	148/18866	0.000845625	0.000463536
GO:0030512	negative regulation of transforming growth factor beta receptor signaling pathway	7/244	87/18866	0.000845625	0.000463536
GO:0060218	hematopoietic stem cell differentiation	7/244	87/18866	0.000845625	0.000463536
GO:1903902	positive regulation of viral life cycle	6/244	61/18866	0.000845625	0.000463536
GO:0048305	immunoglobulin secretion	4/244	21/18866	0.000860561	0.000471724
GO:0071347	cellular response to interleukin-1	10/244	183/18866	0.000872067	0.00047803
GO:2000249	regulation of actin cytoskeleton reorganization	5/244	39/18866	0.000872067	0.00047803
GO:1904019	epithelial cell apoptotic process	8/244	117/18866	0.000883097	0.000484077
GO:0006606	protein import into nucleus	9/244	150/18866	0.000927312	0.000508314
GO:0031669	cellular response to nutrient levels	11/244	221/18866	0.000927312	0.000508314
GO:0050868	negative regulation of T cell activation	8/244	118/18866	0.000932818	0.000511332
GO:1903845	negative regulation of cellular response to transforming growth factor beta stimulus	7/244	89/18866	0.000963356	0.000528071
GO:2001056	positive regulation of cysteine-type endopeptidase activity	9/244	151/18866	0.000970056	0.000531744
GO:1902742	apoptotic process involved in development	5/244	40/18866	0.000976215	0.00053512
GO:0008406	gonad development	11/244	223/18866	0.000995192	0.000545523
GO:0055008	cardiac muscle tissue morphogenesis	6/244	63/18866	0.000995192	0.000545523
GO:0061448	connective tissue development	12/244	262/18866	0.00101017	0.000553733
GO:0001837	epithelial to mesenchymal transition	9/244	152/18866	0.00101233	0.000554919
GO:0071359	cellular response to dsRNA	4/244	22/18866	0.00101925	0.000558709
GO:0008217	regulation of blood pressure	10/244	187/18866	0.00101925	0.000558709
GO:0048639	positive regulation of developmental growth	10/244	187/18866	0.00101925	0.000558709
GO:0045453	bone resorption	6/244	64/18866	0.00107552	0.000589554
GO:0046637	regulation of alpha-beta T cell differentiation	6/244	64/18866	0.00107552	0.000589554
GO:0038083	peptidyl-tyrosine autophosphorylation	5/244	41/18866	0.00108159	0.000592883
GO:0042269	regulation of natural killer cell mediated cytotoxicity	5/244	41/18866	0.00108159	0.000592883
GO:0042475	odontogenesis of dentin-containing tooth	7/244	91/18866	0.00108159	0.000592883
GO:0046849	bone remodeling	7/244	91/18866	0.00108159	0.000592883
GO:0051492	regulation of stress fiber assembly	7/244	91/18866	0.00108159	0.000592883
GO:0002065	columnar/cuboidal epithelial cell differentiation	8/244	121/18866	0.00108159	0.000592883
GO:0048511	rhythmic process	13/244	305/18866	0.00108631	0.000595469
GO:0061351	neural precursor cell proliferation	9/244	154/18866	0.00109665	0.000601136
GO:0030522	intracellular receptor signaling pathway	12/244	265/18866	0.00109889	0.000602367
GO:0003018	vascular process in circulatory system	10/244	190/18866	0.00114046	0.000625153
GO:0046883	regulation of hormone secretion	12/244	267/18866	0.00117467	0.000643908
GO:0035162	embryonic hemopoiesis	4/244	23/18866	0.00119162	0.000653197
GO:0048714	positive regulation of oligodendrocyte differentiation	4/244	23/18866	0.00119162	0.000653197
GO:2000178	negative regulation of neural precursor cell proliferation	4/244	23/18866	0.00119162	0.000653197
GO:0048675	axon extension	8/244	123/18866	0.0011957	0.000655432
GO:0031346	positive regulation of cell projection organization	15/244	394/18866	0.00119702	0.000656155
GO:0050807	regulation of synapse organization	11/244	229/18866	0.00121126	0.000663962
GO:0030198	extracellular matrix organization	15/244	395/18866	0.00122672	0.000672438
GO:0002228	natural killer cell mediated immunity	6/244	66/18866	0.0012419	0.000680759
GO:0018105	peptidyl-serine phosphorylation	13/244	310/18866	0.0012503	0.000685364
GO:0043062	extracellular structure organization	15/244	396/18866	0.0012553	0.000688104
GO:0040013	negative regulation of locomotion	15/244	397/18866	0.00128622	0.000705054
GO:0042176	regulation of protein catabolic process	15/244	397/18866	0.00128622	0.000705054
GO:0060993	kidney morphogenesis	7/244	94/18866	0.00128947	0.000706834
GO:0048738	cardiac muscle tissue development	11/244	231/18866	0.0012915	0.000707947
GO:0035051	cardiocyte differentiation	9/244	158/18866	0.00129447	0.000709576
GO:1903707	negative regulation of hemopoiesis	9/244	158/18866	0.00129447	0.000709576
GO:0050850	positive regulation of calcium-mediated signaling	5/244	43/18866	0.00131154	0.000718933
GO:0150077	regulation of neuroinflammatory response	5/244	43/18866	0.00131154	0.000718933
GO:0072678	T cell migration	6/244	67/18866	0.00132911	0.000728565
GO:0045638	negative regulation of myeloid cell differentiation	7/244	95/18866	0.00136186	0.000746516
GO:0061326	renal tubule development	7/244	95/18866	0.00136186	0.000746516
GO:0007219	Notch signaling pathway	10/244	195/18866	0.00136272	0.000746985
GO:0051271	negative regulation of cellular component movement	15/244	400/18866	0.0013694	0.00075065
GO:0007188	adenylate cyclase-modulating G protein-coupled receptor signaling pathway	11/244	233/18866	0.0013694	0.00075065
GO:0002407	dendritic cell chemotaxis	4/244	24/18866	0.0013694	0.00075065
GO:0003181	atrioventricular valve morphogenesis	4/244	24/18866	0.0013694	0.00075065
GO:0036003	positive regulation of transcription from RNA polymerase II promoter in response to stress	4/244	24/18866	0.0013694	0.00075065
GO:0002753	cytoplasmic pattern recognition receptor signaling pathway	6/244	68/18866	0.00142265	0.000779835
GO:0016239	positive regulation of macroautophagy	6/244	68/18866	0.00142265	0.000779835
GO:0017015	regulation of transforming growth factor beta receptor signaling pathway	8/244	127/18866	0.0014366	0.000787483
GO:0031670	cellular response to nutrient	5/244	44/18866	0.0014366	0.000787483
GO:1903053	regulation of extracellular matrix organization	5/244	44/18866	0.0014366	0.000787483
GO:0071695	anatomical structure maturation	11/244	235/18866	0.00145915	0.000799843
GO:1903409	reactive oxygen species biosynthetic process	8/244	128/18866	0.00150742	0.000826306
GO:0043112	receptor metabolic process	10/244	198/18866	0.00151367	0.000829732
GO:0050764	regulation of phagocytosis	7/244	97/18866	0.00151587	0.000830937
GO:1901655	cellular response to ketone	7/244	97/18866	0.00151587	0.000830937
GO:0034504	protein localization to nucleus	12/244	277/18866	0.00156222	0.000856344
GO:1903844	regulation of cellular response to transforming growth factor beta stimulus	8/244	129/18866	0.00157322	0.000862374
GO:0007568	aging	13/244	319/18866	0.00157322	0.000862374
GO:0002715	regulation of natural killer cell mediated immunity	5/244	45/18866	0.00157322	0.000862374
GO:0060443	mammary gland morphogenesis	5/244	45/18866	0.00157322	0.000862374
GO:0002053	positive regulation of mesenchymal cell proliferation	4/244	25/18866	0.00157322	0.000862374
GO:0060330	regulation of response to interferon-gamma	4/244	25/18866	0.00157322	0.000862374
GO:0060334	regulation of interferon-gamma-mediated signaling pathway	4/244	25/18866	0.00157322	0.000862374
GO:1905809	negative regulation of synapse organization	4/244	25/18866	0.00157322	0.000862374
GO:0110053	regulation of actin filament organization	12/244	278/18866	0.00159514	0.000874389
GO:0010952	positive regulation of peptidase activity	10/244	201/18866	0.00167784	0.00091972
GO:0050803	regulation of synapse structure or activity	11/244	240/18866	0.00171058	0.00093767
GO:0003231	cardiac ventricle development	8/244	131/18866	0.00172505	0.000945598
GO:0045667	regulation of osteoblast differentiation	8/244	131/18866	0.00172505	0.000945598
GO:0032309	icosanoid secretion	5/244	46/18866	0.00172898	0.000947755
GO:0014823	response to activity	6/244	71/18866	0.00174124	0.000954478
GO:0033627	cell adhesion mediated by integrin	6/244	71/18866	0.00174124	0.000954478
GO:0061180	mammary gland epithelium development	6/244	71/18866	0.00174124	0.000954478
GO:1903531	negative regulation of secretion by cell	9/244	166/18866	0.00177062	0.000970577
GO:0050848	regulation of calcium-mediated signaling	7/244	100/18866	0.00178043	0.000975957
GO:0042476	odontogenesis	8/244	132/18866	0.00179012	0.000981271
GO:0001783	B cell apoptotic process	4/244	26/18866	0.00179012	0.000981271
GO:0002347	response to tumor cell	4/244	26/18866	0.00179012	0.000981271
GO:0002507	tolerance induction	4/244	26/18866	0.00179012	0.000981271
GO:0003171	atrioventricular valve development	4/244	26/18866	0.00179012	0.000981271
GO:0031664	regulation of lipopolysaccharide-mediated signaling pathway	4/244	26/18866	0.00179012	0.000981271
GO:0032743	positive regulation of interleukin-2 production	4/244	26/18866	0.00179012	0.000981271
GO:0060740	prostate gland epithelium morphogenesis	4/244	26/18866	0.00179012	0.000981271
GO:0090023	positive regulation of neutrophil chemotaxis	4/244	26/18866	0.00179012	0.000981271
GO:0044803	multi-organism membrane organization	3/244	11/18866	0.00179012	0.000981271
GO:0060379	cardiac muscle cell myoblast differentiation	3/244	11/18866	0.00179012	0.000981271
GO:0016579	protein deubiquitination	12/244	283/18866	0.00182209	0.000998795
GO:0060541	respiratory system development	10/244	204/18866	0.00183462	0.00100566
GO:0022602	ovulation cycle process	5/244	47/18866	0.00186564	0.00102267
GO:0046677	response to antibiotic	5/244	47/18866	0.00186564	0.00102267
GO:0002920	regulation of humoral immune response	8/244	134/18866	0.00195131	0.00106963
GO:0043280	positive regulation of cysteine-type endopeptidase activity involved in apoptotic process	8/244	134/18866	0.00195131	0.00106963
GO:0055024	regulation of cardiac muscle tissue development	7/244	102/18866	0.00196109	0.00107499
GO:0110020	regulation of actomyosin structure organization	7/244	102/18866	0.00196109	0.00107499
GO:0003208	cardiac ventricle morphogenesis	6/244	73/18866	0.00196657	0.00107799
GO:1902036	regulation of hematopoietic stem cell differentiation	6/244	73/18866	0.00196657	0.00107799
GO:0003158	endothelium development	8/244	135/18866	0.00203642	0.00111628
GO:0010799	regulation of peptidyl-threonine phosphorylation	5/244	48/18866	0.00203642	0.00111628
GO:0032648	regulation of interferon-beta production	5/244	48/18866	0.00203642	0.00111628
GO:0002825	regulation of T-helper 1 type immune response	4/244	27/18866	0.00203642	0.00111628
GO:0032897	negative regulation of viral transcription	4/244	27/18866	0.00203642	0.00111628
GO:0045672	positive regulation of osteoclast differentiation	4/244	27/18866	0.00203642	0.00111628
GO:0008630	intrinsic apoptotic signaling pathway in response to DNA damage	7/244	103/18866	0.00205513	0.00112654
GO:0048709	oligodendrocyte differentiation	7/244	103/18866	0.00205513	0.00112654
GO:0021536	diencephalon development	6/244	74/18866	0.00209334	0.00114748
GO:0052547	regulation of peptidase activity	16/244	466/18866	0.00210114	0.00115176
GO:0051170	import into nucleus	9/244	171/18866	0.00210838	0.00115572
GO:1905952	regulation of lipid localization	9/244	171/18866	0.00210838	0.00115572
GO:0030111	regulation of Wnt signaling pathway	14/244	375/18866	0.0021143	0.00115897
GO:0032231	regulation of actin filament bundle assembly	7/244	104/18866	0.00216325	0.0011858
GO:0010976	positive regulation of neuron projection development	12/244	290/18866	0.00219528	0.00120336
GO:0030183	B cell differentiation	8/244	137/18866	0.00219528	0.00120336
GO:0042552	myelination	8/244	137/18866	0.00219528	0.00120336
GO:1903038	negative regulation of leukocyte cell-cell adhesion	8/244	137/18866	0.00219528	0.00120336
GO:0002067	glandular epithelial cell differentiation	5/244	49/18866	0.00219528	0.00120336
GO:0032663	regulation of interleukin-2 production	5/244	49/18866	0.00219528	0.00120336
GO:2000107	negative regulation of leukocyte apoptotic process	5/244	49/18866	0.00219528	0.00120336
GO:0018209	peptidyl-serine modification	13/244	333/18866	0.00220661	0.00120957
GO:0031532	actin cytoskeleton reorganization	7/244	105/18866	0.00224298	0.00122951
GO:0046545	development of primary female sexual characteristics	7/244	105/18866	0.00224298	0.00122951
GO:1902106	negative regulation of leukocyte differentiation	7/244	105/18866	0.00224298	0.00122951
GO:0006983	ER overload response	3/244	12/18866	0.00224298	0.00122951
GO:0032494	response to peptidoglycan	3/244	12/18866	0.00224298	0.00122951
GO:0033690	positive regulation of osteoblast proliferation	3/244	12/18866	0.00224298	0.00122951
GO:0042492	gamma-delta T cell differentiation	3/244	12/18866	0.00224298	0.00122951
GO:0070243	regulation of thymocyte apoptotic process	3/244	12/18866	0.00224298	0.00122951
GO:0070278	extracellular matrix constituent secretion	3/244	12/18866	0.00224298	0.00122951
GO:1902337	regulation of apoptotic process involved in morphogenesis	3/244	12/18866	0.00224298	0.00122951
GO:0030194	positive regulation of blood coagulation	4/244	28/18866	0.00226898	0.00124376
GO:0060512	prostate gland morphogenesis	4/244	28/18866	0.00226898	0.00124376
GO:1900048	positive regulation of hemostasis	4/244	28/18866	0.00226898	0.00124376
GO:0072001	renal system development	12/244	292/18866	0.00228222	0.00125102
GO:0014743	regulation of muscle hypertrophy	6/244	76/18866	0.00233026	0.00127735
GO:0060415	muscle tissue morphogenesis	6/244	76/18866	0.00233026	0.00127735
GO:1903524	positive regulation of blood circulation	6/244	76/18866	0.00233026	0.00127735
GO:0045666	positive regulation of neuron differentiation	14/244	380/18866	0.00233137	0.00127796
GO:0002708	positive regulation of lymphocyte mediated immunity	7/244	106/18866	0.00233137	0.00127796
GO:0030038	contractile actin filament bundle assembly	7/244	106/18866	0.00233137	0.00127796
GO:0043149	stress fiber assembly	7/244	106/18866	0.00233137	0.00127796
GO:0046632	alpha-beta T cell differentiation	7/244	106/18866	0.00233137	0.00127796
GO:0007528	neuromuscular junction development	5/244	50/18866	0.00233137	0.00127796
GO:0010718	positive regulation of epithelial to mesenchymal transition	5/244	50/18866	0.00233137	0.00127796
GO:0048546	digestive tract morphogenesis	5/244	50/18866	0.00233137	0.00127796
GO:0071715	icosanoid transport	5/244	50/18866	0.00233137	0.00127796
GO:1901571	fatty acid derivative transport	5/244	50/18866	0.00233137	0.00127796
GO:0007272	ensheathment of neurons	8/244	139/18866	0.00233137	0.00127796
GO:0008366	axon ensheathment	8/244	139/18866	0.00233137	0.00127796
GO:0007254	JNK cascade	10/244	213/18866	0.00239479	0.00131272
GO:1903829	positive regulation of cellular protein localization	13/244	338/18866	0.00244499	0.00134024
GO:0060828	regulation of canonical Wnt signaling pathway	12/244	295/18866	0.00244499	0.00134024
GO:1903426	regulation of reactive oxygen species biosynthetic process	7/244	107/18866	0.00244499	0.00134024
GO:0072028	nephron morphogenesis	6/244	77/18866	0.00244987	0.00134292
GO:0016241	regulation of macroautophagy	9/244	176/18866	0.00246248	0.00134983
GO:0001701	in utero embryonic development	14/244	383/18866	0.00246898	0.00135339
GO:0060070	canonical Wnt signaling pathway	13/244	339/18866	0.00249715	0.00136883
GO:0036336	dendritic cell migration	4/244	29/18866	0.00251091	0.00137637
GO:0045577	regulation of B cell differentiation	4/244	29/18866	0.00251091	0.00137637
GO:0045671	negative regulation of osteoclast differentiation	4/244	29/18866	0.00251091	0.00137637
GO:0048873	homeostasis of number of cells within a tissue	4/244	29/18866	0.00251091	0.00137637
GO:0050690	regulation of defense response to virus by virus	4/244	29/18866	0.00251091	0.00137637
GO:0050820	positive regulation of coagulation	4/244	29/18866	0.00251091	0.00137637
GO:0071624	positive regulation of granulocyte chemotaxis	4/244	29/18866	0.00251091	0.00137637
GO:0060395	SMAD protein signal transduction	6/244	78/18866	0.00259194	0.0014208
GO:0006956	complement activation	9/244	178/18866	0.00263815	0.00144612
GO:0072006	nephron development	8/244	143/18866	0.00273983	0.00150186
GO:0003161	cardiac conduction system development	3/244	13/18866	0.00273983	0.00150186
GO:0007494	midgut development	3/244	13/18866	0.00273983	0.00150186
GO:0010745	negative regulation of macrophage derived foam cell differentiation	3/244	13/18866	0.00273983	0.00150186
GO:0045579	positive regulation of B cell differentiation	3/244	13/18866	0.00273983	0.00150186
GO:0060100	positive regulation of phagocytosis, engulfment	3/244	13/18866	0.00273983	0.00150186
GO:1905155	positive regulation of membrane invagination	3/244	13/18866	0.00273983	0.00150186
GO:0052548	regulation of endopeptidase activity	15/244	434/18866	0.00273983	0.00150186
GO:0043536	positive regulation of blood vessel endothelial cell migration	6/244	79/18866	0.00273983	0.00150186
GO:0050672	negative regulation of lymphocyte proliferation	6/244	79/18866	0.00273983	0.00150186
GO:0070646	protein modification by small protein removal	12/244	300/18866	0.00275776	0.00151169
GO:0010800	positive regulation of peptidyl-threonine phosphorylation	4/244	30/18866	0.00280237	0.00153614
GO:0035666	TRIF-dependent toll-like receptor signaling pathway	4/244	30/18866	0.00280237	0.00153614
GO:0060055	angiogenesis involved in wound healing	4/244	30/18866	0.00280237	0.00153614
GO:0070168	negative regulation of biomineral tissue development	4/244	30/18866	0.00280237	0.00153614
GO:0070723	response to cholesterol	4/244	30/18866	0.00280237	0.00153614
GO:0090162	establishment of epithelial cell polarity	4/244	30/18866	0.00280237	0.00153614
GO:0110150	negative regulation of biomineralization	4/244	30/18866	0.00280237	0.00153614
GO:0021537	telencephalon development	11/244	259/18866	0.00281834	0.00154489
GO:0051051	negative regulation of transport	16/244	483/18866	0.00282266	0.00154726
GO:0042326	negative regulation of phosphorylation	16/244	484/18866	0.00288274	0.0015802
GO:0032945	negative regulation of mononuclear cell proliferation	6/244	80/18866	0.00289036	0.00158437
GO:0010950	positive regulation of endopeptidase activity	9/244	181/18866	0.00289827	0.00158871
GO:0061387	regulation of extent of cell growth	7/244	111/18866	0.00292066	0.00160098
GO:0001894	tissue homeostasis	11/244	261/18866	0.00298354	0.00163545
GO:0046822	regulation of nucleocytoplasmic transport	7/244	112/18866	0.00307466	0.0016854
GO:0060914	heart formation	4/244	31/18866	0.00314909	0.0017262
GO:1902624	positive regulation of neutrophil migration	4/244	31/18866	0.00314909	0.0017262
GO:0032623	interleukin-2 production	5/244	54/18866	0.00315825	0.00173122
GO:0051592	response to calcium ion	8/244	147/18866	0.00319549	0.00175163
GO:1904064	positive regulation of cation transmembrane transport	8/244	147/18866	0.00319549	0.00175163
GO:0010935	regulation of macrophage cytokine production	3/244	14/18866	0.00334688	0.00183462
GO:0060732	positive regulation of inositol phosphate biosynthetic process	3/244	14/18866	0.00334688	0.00183462
GO:0070431	nucleotide-binding oligomerization domain containing 2 signaling pathway	3/244	14/18866	0.00334688	0.00183462
GO:0071236	cellular response to antibiotic	3/244	14/18866	0.00334688	0.00183462
GO:1904748	regulation of apoptotic process involved in development	3/244	14/18866	0.00334688	0.00183462
GO:0043200	response to amino acid	7/244	114/18866	0.00337487	0.00184996
GO:0008347	glial cell migration	5/244	55/18866	0.00340077	0.00186416
GO:1901653	cellular response to peptide	14/244	398/18866	0.00340077	0.00186416
GO:0048644	muscle organ morphogenesis	6/244	83/18866	0.00344505	0.00188843
GO:0050770	regulation of axonogenesis	9/244	186/18866	0.00345243	0.00189248
GO:0032350	regulation of hormone metabolic process	4/244	32/18866	0.00349163	0.00191396
GO:0038128	ERBB2 signaling pathway	4/244	32/18866	0.00349163	0.00191396
GO:0060317	cardiac epithelial to mesenchymal transition	4/244	32/18866	0.00349163	0.00191396
GO:0060603	mammary gland duct morphogenesis	4/244	32/18866	0.00349163	0.00191396
GO:0071353	cellular response to interleukin-4	4/244	32/18866	0.00349163	0.00191396
GO:0031623	receptor internalization	7/244	115/18866	0.00351148	0.00192485
GO:0048640	negative regulation of developmental growth	7/244	115/18866	0.00351148	0.00192485
GO:0010769	regulation of cell morphogenesis involved in differentiation	12/244	310/18866	0.00352314	0.00193124
GO:0090263	positive regulation of canonical Wnt signaling pathway	8/244	150/18866	0.00357188	0.00195796
GO:0046209	nitric oxide metabolic process	6/244	84/18866	0.00362204	0.00198545
GO:0050886	endocrine process	6/244	84/18866	0.00362204	0.00198545
GO:0060688	regulation of morphogenesis of a branching structure	5/244	56/18866	0.003633	0.00199146
GO:0090183	regulation of kidney development	5/244	56/18866	0.003633	0.00199146
GO:0048568	embryonic organ development	15/244	451/18866	0.00385385	0.00211252
GO:0051341	regulation of oxidoreductase activity	7/244	117/18866	0.00385517	0.00211324
GO:0045920	negative regulation of exocytosis	4/244	33/18866	0.00387736	0.0021254
GO:0061311	cell surface receptor signaling pathway involved in heart development	4/244	33/18866	0.00387736	0.0021254
GO:0090022	regulation of neutrophil chemotaxis	4/244	33/18866	0.00387736	0.0021254
GO:0046879	hormone secretion	12/244	314/18866	0.00389132	0.00213306
GO:0016202	regulation of striated muscle tissue development	8/244	153/18866	0.00400894	0.00219754
GO:0023035	CD40 signaling pathway	3/244	15/18866	0.00400894	0.00219754
GO:0034349	glial cell apoptotic process	3/244	15/18866	0.00400894	0.00219754
GO:0045346	regulation of MHC class II biosynthetic process	3/244	15/18866	0.00400894	0.00219754
GO:0060099	regulation of phagocytosis, engulfment	3/244	15/18866	0.00400894	0.00219754
GO:1900225	regulation of NLRP3 inflammasome complex assembly	3/244	15/18866	0.00400894	0.00219754
GO:0034109	homotypic cell-cell adhesion	6/244	86/18866	0.00403406	0.0022113
GO:0021885	forebrain cell migration	5/244	58/18866	0.00419636	0.00230027
GO:0043551	regulation of phosphatidylinositol 3-kinase activity	5/244	58/18866	0.00419636	0.00230027
GO:0010822	positive regulation of mitochondrion organization	7/244	119/18866	0.00419636	0.00230027
GO:0001942	hair follicle development	6/244	87/18866	0.00425707	0.00233355
GO:0060291	long-term synaptic potentiation	6/244	87/18866	0.00425707	0.00233355
GO:2001057	reactive nitrogen species metabolic process	6/244	87/18866	0.00425707	0.00233355
GO:0002756	MyD88-independent toll-like receptor signaling pathway	4/244	34/18866	0.00425707	0.00233355
GO:0032814	regulation of natural killer cell activation	4/244	34/18866	0.00425707	0.00233355
GO:0045648	positive regulation of erythrocyte differentiation	4/244	34/18866	0.00425707	0.00233355
GO:0045907	positive regulation of vasoconstriction	4/244	34/18866	0.00425707	0.00233355
GO:0055094	response to lipoprotein particle	4/244	34/18866	0.00425707	0.00233355
GO:0070102	interleukin-6-mediated signaling pathway	4/244	34/18866	0.00425707	0.00233355
GO:0030509	BMP signaling pathway	8/244	155/18866	0.00427591	0.00234388
GO:0050773	regulation of dendrite development	8/244	155/18866	0.00427591	0.00234388
GO:0009266	response to temperature stimulus	10/244	233/18866	0.00428146	0.00234692
GO:2001234	negative regulation of apoptotic signaling pathway	10/244	233/18866	0.00428146	0.00234692
GO:0071248	cellular response to metal ion	9/244	193/18866	0.00428146	0.00234692
GO:0030902	hindbrain development	8/244	156/18866	0.0044341	0.00243059
GO:1901861	regulation of muscle tissue development	8/244	156/18866	0.0044341	0.00243059
GO:2000146	negative regulation of cell motility	13/244	365/18866	0.00443994	0.00243379
GO:0030218	erythrocyte differentiation	7/244	121/18866	0.00453954	0.00248839
GO:0000302	response to reactive oxygen species	10/244	235/18866	0.00453954	0.00248839
GO:0050864	regulation of B cell activation	9/244	195/18866	0.00457452	0.00250756
GO:0048634	regulation of muscle organ development	8/244	157/18866	0.00459669	0.00251971
GO:0036314	response to sterol	4/244	35/18866	0.00468152	0.00256621
GO:0070670	response to interleukin-4	4/244	35/18866	0.00468152	0.00256621
GO:0110111	negative regulation of animal organ morphogenesis	4/244	35/18866	0.00468152	0.00256621
GO:0022404	molting cycle process	6/244	89/18866	0.00468152	0.00256621
GO:0022405	hair cycle process	6/244	89/18866	0.00468152	0.00256621
GO:0002830	positive regulation of type 2 immune response	3/244	16/18866	0.0047035	0.00257826
GO:0010919	regulation of inositol phosphate biosynthetic process	3/244	16/18866	0.0047035	0.00257826
GO:0010934	macrophage cytokine production	3/244	16/18866	0.0047035	0.00257826
GO:0045342	MHC class II biosynthetic process	3/244	16/18866	0.0047035	0.00257826
GO:0060572	morphogenesis of an epithelial bud	3/244	16/18866	0.0047035	0.00257826
GO:1905153	regulation of membrane invagination	3/244	16/18866	0.0047035	0.00257826
GO:0060402	calcium ion transport into cytosol	8/244	158/18866	0.004729	0.00259224
GO:0009914	hormone transport	12/244	323/18866	0.00473698	0.00259662
GO:0051216	cartilage development	9/244	197/18866	0.00483731	0.00265161
GO:0098773	skin epidermis development	6/244	90/18866	0.00491099	0.002692
GO:2000116	regulation of cysteine-type endopeptidase activity	10/244	239/18866	0.00505999	0.00277367
GO:0003170	heart valve development	5/244	61/18866	0.00506386	0.0027758
GO:0042267	natural killer cell mediated cytotoxicity	5/244	61/18866	0.00506386	0.0027758
GO:0001569	branching involved in blood vessel morphogenesis	4/244	36/18866	0.00511833	0.00280566
GO:0071402	cellular response to lipoprotein particle stimulus	4/244	36/18866	0.00511833	0.00280566
GO:2000516	positive regulation of CD4-positive, alpha-beta T cell activation	4/244	36/18866	0.00511833	0.00280566
GO:0003012	muscle system process	15/244	467/18866	0.00513605	0.00281537
GO:0060021	roof of mouth development	6/244	91/18866	0.00515354	0.00282495
GO:0097306	cellular response to alcohol	6/244	91/18866	0.00515354	0.00282495
GO:1902903	regulation of supramolecular fiber organization	13/244	373/18866	0.00524006	0.00287238
GO:0017038	protein import	9/244	200/18866	0.0053097	0.00291055
GO:0043500	muscle adaptation	7/244	125/18866	0.00532079	0.00291663
GO:0007405	neuroblast proliferation	5/244	62/18866	0.00538937	0.00295423
GO:0070527	platelet aggregation	5/244	62/18866	0.00538937	0.00295423
GO:1903305	regulation of regulated secretory pathway	8/244	162/18866	0.00544487	0.00298465
GO:2001236	regulation of extrinsic apoptotic signaling pathway	8/244	162/18866	0.00544487	0.00298465
GO:0002643	regulation of tolerance induction	3/244	17/18866	0.00550203	0.00301599
GO:0003198	epithelial to mesenchymal transition involved in endocardial cushion formation	3/244	17/18866	0.00550203	0.00301599
GO:0044546	NLRP3 inflammasome complex assembly	3/244	17/18866	0.00550203	0.00301599
GO:0044764	multi-organism cellular process	3/244	17/18866	0.00550203	0.00301599
GO:0070242	thymocyte apoptotic process	3/244	17/18866	0.00550203	0.00301599
GO:0071360	cellular response to exogenous dsRNA	3/244	17/18866	0.00550203	0.00301599
GO:1905331	negative regulation of morphogenesis of an epithelium	3/244	17/18866	0.00550203	0.00301599
GO:0097242	amyloid-beta clearance	4/244	37/18866	0.00557736	0.00305727
GO:0032088	negative regulation of NF-kappaB transcription factor activity	6/244	93/18866	0.00566945	0.00310775
GO:0072080	nephron tubule development	6/244	93/18866	0.00566945	0.00310775
GO:1905477	positive regulation of protein localization to membrane	7/244	127/18866	0.00574588	0.00314965
GO:0021700	developmental maturation	11/244	287/18866	0.00574632	0.00314989
GO:0031960	response to corticosteroid	8/244	164/18866	0.0057998	0.00317921
GO:0043535	regulation of blood vessel endothelial cell migration	8/244	164/18866	0.0057998	0.00317921
GO:0046661	male sex differentiation	8/244	164/18866	0.0057998	0.00317921
GO:0060348	bone development	9/244	204/18866	0.00596381	0.00326911
GO:0042130	negative regulation of T cell proliferation	5/244	64/18866	0.0060906	0.00333861
GO:2000401	regulation of lymphocyte migration	5/244	64/18866	0.0060906	0.00333861
GO:0032733	positive regulation of interleukin-10 production	4/244	38/18866	0.0060906	0.00333861
GO:0051930	regulation of sensory perception of pain	4/244	38/18866	0.0060906	0.00333861
GO:2000403	positive regulation of lymphocyte migration	4/244	38/18866	0.0060906	0.00333861
GO:0016358	dendrite development	10/244	247/18866	0.00623321	0.00341679
GO:0032656	regulation of interleukin-13 production	3/244	18/18866	0.00641596	0.00351696
GO:0070230	positive regulation of lymphocyte apoptotic process	3/244	18/18866	0.00641596	0.00351696
GO:0150078	positive regulation of neuroinflammatory response	3/244	18/18866	0.00641596	0.00351696
GO:2001185	regulation of CD8-positive, alpha-beta T cell activation	3/244	18/18866	0.00641596	0.00351696
GO:0071772	response to BMP	8/244	168/18866	0.00665195	0.00364632
GO:0071773	cellular response to BMP stimulus	8/244	168/18866	0.00665195	0.00364632
GO:0007190	activation of adenylate cyclase activity	4/244	39/18866	0.00665195	0.00364632
GO:0051931	regulation of sensory perception	4/244	39/18866	0.00665195	0.00364632
GO:1901068	guanosine-containing compound metabolic process	4/244	39/18866	0.00665195	0.00364632
GO:0034976	response to endoplasmic reticulum stress	11/244	294/18866	0.00681945	0.00373814
GO:0030516	regulation of axon extension	6/244	97/18866	0.00687116	0.00376648
GO:0045669	positive regulation of osteoblast differentiation	5/244	66/18866	0.00687116	0.00376648
GO:0150116	regulation of cell-substrate junction organization	5/244	66/18866	0.00687116	0.00376648
GO:1905207	regulation of cardiocyte differentiation	5/244	66/18866	0.00687116	0.00376648
GO:0000209	protein polyubiquitination	12/244	340/18866	0.00691734	0.00379179
GO:0001101	response to acid chemical	7/244	132/18866	0.0069873	0.00383015
GO:0032874	positive regulation of stress-activated MAPK cascade	8/244	170/18866	0.0071098	0.00389729
GO:0045216	cell-cell junction organization	9/244	210/18866	0.0071098	0.00389729
GO:0051348	negative regulation of transferase activity	11/244	296/18866	0.00713028	0.00390852
GO:0001990	regulation of systemic arterial blood pressure by hormone	4/244	40/18866	0.00720969	0.00395205
GO:0007257	activation of JUN kinase activity	4/244	40/18866	0.00720969	0.00395205
GO:0042307	positive regulation of protein import into nucleus	4/244	40/18866	0.00720969	0.00395205
GO:0050691	regulation of defense response to virus by host	4/244	40/18866	0.00720969	0.00395205
GO:0140353	lipid export from cell	4/244	40/18866	0.00720969	0.00395205
GO:0014706	striated muscle tissue development	13/244	389/18866	0.00722142	0.00395848
GO:0043550	regulation of lipid kinase activity	5/244	67/18866	0.00725521	0.003977
GO:0045123	cellular extravasation	5/244	67/18866	0.00725521	0.003977
GO:0043393	regulation of protein binding	9/244	211/18866	0.00727336	0.00398695
GO:0046629	gamma-delta T cell activation	3/244	19/18866	0.00736327	0.00403624
GO:0010717	regulation of epithelial to mesenchymal transition	6/244	99/18866	0.00749122	0.00410638
GO:0051817	modulation of process of other organism involved in symbiotic interaction	6/244	99/18866	0.00749122	0.00410638
GO:0070304	positive regulation of stress-activated protein kinase signaling cascade	8/244	172/18866	0.00754372	0.00413515
GO:0010876	lipid localization	14/244	440/18866	0.00761898	0.00417641
GO:0045428	regulation of nitric oxide biosynthetic process	5/244	68/18866	0.00769731	0.00421934
GO:0006869	lipid transport	13/244	393/18866	0.00780983	0.00428102
GO:0030890	positive regulation of B cell proliferation	4/244	41/18866	0.00780983	0.00428102
GO:0071548	response to dexamethasone	4/244	41/18866	0.00780983	0.00428102
GO:0090257	regulation of muscle system process	10/244	256/18866	0.00782014	0.00428668
GO:0008585	female gonad development	6/244	100/18866	0.00782413	0.00428886
GO:0071230	cellular response to amino acid stimulus	5/244	69/18866	0.00816344	0.00447486
GO:0043281	regulation of cysteine-type endopeptidase activity involved in apoptotic process	9/244	215/18866	0.00816344	0.00447486
GO:0010522	regulation of calcium ion transport into cytosol	6/244	101/18866	0.00820097	0.00449543
GO:0001933	negative regulation of protein phosphorylation	14/244	444/18866	0.00820097	0.00449543
GO:0051651	maintenance of location in cell	9/244	216/18866	0.00839161	0.00459993
GO:0002418	immune response to tumor cell	3/244	20/18866	0.00839161	0.00459993
GO:0003323	type B pancreatic cell development	3/244	20/18866	0.00839161	0.00459993
GO:0007252	I-kappaB phosphorylation	3/244	20/18866	0.00839161	0.00459993
GO:0010002	cardioblast differentiation	3/244	20/18866	0.00839161	0.00459993
GO:0010875	positive regulation of cholesterol efflux	3/244	20/18866	0.00839161	0.00459993
GO:0032816	positive regulation of natural killer cell activation	3/244	20/18866	0.00839161	0.00459993
GO:0043931	ossification involved in bone maturation	3/244	20/18866	0.00839161	0.00459993
GO:0002707	negative regulation of lymphocyte mediated immunity	4/244	42/18866	0.00839161	0.00459993
GO:0021983	pituitary gland development	4/244	42/18866	0.00839161	0.00459993
GO:0051602	response to electrical stimulus	4/244	42/18866	0.00839161	0.00459993
GO:1902622	regulation of neutrophil migration	4/244	42/18866	0.00839161	0.00459993
GO:1904591	positive regulation of protein import	4/244	42/18866	0.00839161	0.00459993
GO:0150115	cell-substrate junction organization	6/244	102/18866	0.00850439	0.00466175
GO:0032370	positive regulation of lipid transport	5/244	70/18866	0.008546	0.00468456
GO:0050771	negative regulation of axonogenesis	5/244	70/18866	0.008546	0.00468456
GO:0043434	response to peptide hormone	14/244	447/18866	0.00858274	0.0047047
GO:0060401	cytosolic calcium ion transport	8/244	178/18866	0.00909012	0.00498283
GO:2000648	positive regulation of stem cell proliferation	4/244	43/18866	0.0091078	0.00499252
GO:0006913	nucleocytoplasmic transport	12/244	354/18866	0.00922803	0.00505842
GO:0007163	establishment or maintenance of cell polarity	9/244	220/18866	0.00933082	0.00511476
GO:0030502	negative regulation of bone mineralization	3/244	21/18866	0.00954461	0.00523196
GO:0032616	interleukin-13 production	3/244	21/18866	0.00954461	0.00523196
GO:0061042	vascular wound healing	3/244	21/18866	0.00954461	0.00523196
GO:0072111	cell proliferation involved in kidney development	3/244	21/18866	0.00954461	0.00523196
GO:1903978	regulation of microglial cell activation	3/244	21/18866	0.00954461	0.00523196
GO:0071241	cellular response to inorganic substance	9/244	221/18866	0.00955846	0.00523955
GO:0009119	ribonucleoside metabolic process	5/244	72/18866	0.00955846	0.00523955
GO:0050663	cytokine secretion	5/244	72/18866	0.00955846	0.00523955
GO:0001889	liver development	7/244	141/18866	0.00960556	0.00526537
GO:0008584	male gonad development	7/244	141/18866	0.00960556	0.00526537
GO:0030010	establishment of cell polarity	7/244	141/18866	0.00960556	0.00526537
GO:0051169	nuclear transport	12/244	357/18866	0.00976029	0.00535018
GO:0044060	regulation of endocrine process	4/244	44/18866	0.00976029	0.00535018
GO:0045197	establishment or maintenance of epithelial cell apical/basal polarity	4/244	44/18866	0.00976029	0.00535018
GO:2000404	regulation of T cell migration	4/244	44/18866	0.00976029	0.00535018
GO:0017157	regulation of exocytosis	9/244	222/18866	0.00976029	0.00535018
GO:0032388	positive regulation of intracellular transport	9/244	222/18866	0.00976029	0.00535018
GO:0007389	pattern specification process	14/244	455/18866	0.00988024	0.00541593
GO:0046546	development of primary male sexual characteristics	7/244	142/18866	0.00991188	0.00543328
GO:0072073	kidney epithelium development	7/244	142/18866	0.00991188	0.00543328
GO:0010611	regulation of cardiac muscle hypertrophy	5/244	73/18866	0.0100303	0.0054982
GO:0062012	regulation of small molecule metabolic process	14/244	456/18866	0.0100303	0.0054982
GO:0014812	muscle cell migration	6/244	106/18866	0.0100303	0.0054982
GO:0019233	sensory perception of pain	6/244	106/18866	0.0100303	0.0054982
GO:0070588	calcium ion transmembrane transport	11/244	312/18866	0.0100489	0.00550837
GO:0090316	positive regulation of intracellular protein transport	8/244	182/18866	0.0101528	0.00556533
GO:0019935	cyclic-nucleotide-mediated signaling	9/244	224/18866	0.0102698	0.0056295
GO:0051963	regulation of synapse assembly	6/244	107/18866	0.0103964	0.00569886
GO:0055017	cardiac muscle tissue growth	6/244	107/18866	0.0103964	0.00569886
GO:0060537	muscle tissue development	13/244	409/18866	0.0103964	0.00569886
GO:0002639	positive regulation of immunoglobulin production	4/244	45/18866	0.0103964	0.00569886
GO:0034105	positive regulation of tissue remodeling	4/244	45/18866	0.0103964	0.00569886
GO:0045429	positive regulation of nitric oxide biosynthetic process	4/244	45/18866	0.0103964	0.00569886
GO:0060412	ventricular septum morphogenesis	4/244	45/18866	0.0103964	0.00569886
GO:0070266	necroptotic process	4/244	45/18866	0.0103964	0.00569886
GO:1904646	cellular response to amyloid-beta	4/244	45/18866	0.0103964	0.00569886
GO:2001235	positive regulation of apoptotic signaling pathway	8/244	183/18866	0.0103964	0.00569886
GO:0045732	positive regulation of protein catabolic process	9/244	225/18866	0.0104746	0.00574173
GO:0061008	hepaticobiliary system development	7/244	144/18866	0.0105163	0.00576461
GO:0106106	cold-induced thermogenesis	7/244	144/18866	0.0105163	0.00576461
GO:0120161	regulation of cold-induced thermogenesis	7/244	144/18866	0.0105163	0.00576461
GO:0010888	negative regulation of lipid storage	3/244	22/18866	0.0105616	0.00578943
GO:0035584	calcium-mediated signaling using intracellular calcium source	3/244	22/18866	0.0105616	0.00578943
GO:0045061	thymic T cell selection	3/244	22/18866	0.0105616	0.00578943
GO:0007416	synapse assembly	8/244	184/18866	0.010673	0.00585051
GO:0044706	multi-multicellular organism process	9/244	226/18866	0.0107114	0.00587153
GO:0002062	chondrocyte differentiation	6/244	108/18866	0.0107668	0.00590192
GO:0008593	regulation of Notch signaling pathway	6/244	108/18866	0.0107668	0.00590192
GO:0060071	Wnt signaling pathway, planar cell polarity pathway	6/244	108/18866	0.0107668	0.00590192
GO:0001738	morphogenesis of a polarized epithelium	7/244	145/18866	0.0108329	0.00593812
GO:0038127	ERBB signaling pathway	7/244	145/18866	0.0108329	0.00593812
GO:0072088	nephron epithelium morphogenesis	5/244	75/18866	0.0109778	0.00601758
GO:0010874	regulation of cholesterol efflux	4/244	46/18866	0.0110799	0.00607355
GO:0031641	regulation of myelination	4/244	46/18866	0.0110799	0.00607355
GO:0048538	thymus development	4/244	46/18866	0.0110799	0.00607355
GO:1904407	positive regulation of nitric oxide metabolic process	4/244	46/18866	0.0110799	0.00607355
GO:0014896	muscle hypertrophy	6/244	109/18866	0.0111858	0.00613157
GO:0042542	response to hydrogen peroxide	7/244	146/18866	0.0111858	0.00613157
GO:0003281	ventricular septum development	5/244	76/18866	0.0115465	0.00632932
GO:0071229	cellular response to acid chemical	5/244	76/18866	0.0115465	0.00632932
GO:0002285	lymphocyte activation involved in immune response	8/244	187/18866	0.0116168	0.00636785
GO:0072009	nephron epithelium development	6/244	110/18866	0.011651	0.00638661
GO:0090175	regulation of establishment of planar polarity	6/244	110/18866	0.011651	0.00638661
GO:0002052	positive regulation of neuroblast proliferation	3/244	23/18866	0.011755	0.00644359
GO:0032693	negative regulation of interleukin-10 production	3/244	23/18866	0.011755	0.00644359
GO:0045649	regulation of macrophage differentiation	3/244	23/18866	0.011755	0.00644359
GO:0070977	bone maturation	3/244	23/18866	0.011755	0.00644359
GO:0071305	cellular response to vitamin D	3/244	23/18866	0.011755	0.00644359
GO:0071404	cellular response to low-density lipoprotein particle stimulus	3/244	23/18866	0.011755	0.00644359
GO:1901984	negative regulation of protein acetylation	3/244	23/18866	0.011755	0.00644359
GO:0051495	positive regulation of cytoskeleton organization	9/244	230/18866	0.0117704	0.00645206
GO:0032480	negative regulation of type I interferon production	4/244	47/18866	0.0117998	0.00646816
GO:0043300	regulation of leukocyte degranulation	4/244	47/18866	0.0117998	0.00646816
GO:0043303	mast cell degranulation	4/244	47/18866	0.0117998	0.00646816
GO:0042303	molting cycle	6/244	111/18866	0.0120385	0.00659903
GO:0042633	hair cycle	6/244	111/18866	0.0120385	0.00659903
GO:0061333	renal tubule morphogenesis	5/244	77/18866	0.0120385	0.00659903
GO:0007369	gastrulation	8/244	189/18866	0.0122	0.00668752
GO:0043534	blood vessel endothelial cell migration	8/244	189/18866	0.0122	0.00668752
GO:0060249	anatomical structure homeostasis	14/244	469/18866	0.0122632	0.00672217
GO:0030308	negative regulation of cell growth	8/244	190/18866	0.0125757	0.00689347
GO:0002279	mast cell activation involved in immune response	4/244	48/18866	0.0125998	0.0069067
GO:0033628	regulation of cell adhesion mediated by integrin	4/244	48/18866	0.0125998	0.0069067
GO:0035088	establishment or maintenance of apical/basal cell polarity	4/244	48/18866	0.0125998	0.0069067
GO:0055010	ventricular cardiac muscle tissue morphogenesis	4/244	48/18866	0.0125998	0.0069067
GO:0061245	establishment or maintenance of bipolar cell polarity	4/244	48/18866	0.0125998	0.0069067
GO:1904036	negative regulation of epithelial cell apoptotic process	4/244	48/18866	0.0125998	0.0069067
GO:0045165	cell fate commitment	10/244	278/18866	0.0127595	0.0069942
GO:0035821	modulation of process of other organism	6/244	113/18866	0.013012	0.00713264
GO:0001759	organ induction	3/244	24/18866	0.0130201	0.00713707
GO:0014850	response to muscle activity	3/244	24/18866	0.0130201	0.00713707
GO:0051882	mitochondrial depolarization	3/244	24/18866	0.0130201	0.00713707
GO:0062009	secondary palate development	3/244	24/18866	0.0130201	0.00713707
GO:0099563	modification of synaptic structure	3/244	24/18866	0.0130201	0.00713707
GO:1903306	negative regulation of regulated secretory pathway	3/244	24/18866	0.0130201	0.00713707
GO:0016331	morphogenesis of embryonic epithelium	7/244	151/18866	0.0130386	0.00714721
GO:0006809	nitric oxide biosynthetic process	5/244	79/18866	0.013218	0.00724556
GO:0045444	fat cell differentiation	9/244	235/18866	0.0132481	0.00726206
GO:0002448	mast cell mediated immunity	4/244	49/18866	0.0134194	0.00735598
GO:0030850	prostate gland development	4/244	49/18866	0.0134194	0.00735598
GO:0070231	T cell apoptotic process	4/244	49/18866	0.0134194	0.00735598
GO:0048678	response to axon injury	5/244	80/18866	0.0138818	0.0076094
GO:0055021	regulation of cardiac muscle tissue growth	5/244	80/18866	0.0138818	0.0076094
GO:0071774	response to fibroblast growth factor	7/244	153/18866	0.0139207	0.00763075
GO:0032872	regulation of stress-activated MAPK cascade	9/244	237/18866	0.0139207	0.00763075
GO:0060419	heart growth	6/244	115/18866	0.0139801	0.00766329
GO:0001822	kidney development	10/244	283/18866	0.0142324	0.00780159
GO:0003044	regulation of systemic arterial blood pressure mediated by a chemical signal	4/244	50/18866	0.0143294	0.00785478
GO:0070671	response to interleukin-12	4/244	50/18866	0.0143294	0.00785478
GO:0097300	programmed necrotic cell death	4/244	50/18866	0.0143294	0.00785478
GO:1905475	regulation of protein localization to membrane	8/244	195/18866	0.0143294	0.00785478
GO:0062013	positive regulation of small molecule metabolic process	7/244	154/18866	0.0143294	0.00785478
GO:0003071	renal system process involved in regulation of systemic arterial blood pressure	3/244	25/18866	0.0143583	0.00787062
GO:0003309	type B pancreatic cell differentiation	3/244	25/18866	0.0143583	0.00787062
GO:0034162	toll-like receptor 9 signaling pathway	3/244	25/18866	0.0143583	0.00787062
GO:0043302	positive regulation of leukocyte degranulation	3/244	25/18866	0.0143583	0.00787062
GO:0046039	GTP metabolic process	3/244	25/18866	0.0143583	0.00787062
GO:0046697	decidualization	3/244	25/18866	0.0143583	0.00787062
GO:2001026	regulation of endothelial cell chemotaxis	3/244	25/18866	0.0143583	0.00787062
GO:0071214	cellular response to abiotic stimulus	11/244	331/18866	0.0144547	0.00792346
GO:0104004	cellular response to environmental stimulus	11/244	331/18866	0.0144547	0.00792346
GO:0002040	sprouting angiogenesis	8/244	196/18866	0.0146364	0.00802304
GO:0007565	female pregnancy	8/244	196/18866	0.0146364	0.00802304
GO:1990845	adaptive thermogenesis	7/244	155/18866	0.014696	0.00805575
GO:0043010	camera-type eye development	11/244	332/18866	0.0147341	0.00807663
GO:0070302	regulation of stress-activated protein kinase signaling cascade	9/244	240/18866	0.0148446	0.00813719
GO:0045446	endothelial cell differentiation	6/244	117/18866	0.0149321	0.00818515
GO:0072676	lymphocyte migration	6/244	117/18866	0.0149321	0.00818515
GO:0048839	inner ear development	8/244	197/18866	0.0150142	0.00823017
GO:1902930	regulation of alcohol biosynthetic process	5/244	82/18866	0.0150691	0.00826023
GO:0006984	ER-nucleus signaling pathway	4/244	51/18866	0.0150691	0.00826023
GO:0043277	apoptotic cell clearance	4/244	51/18866	0.0150691	0.00826023
GO:0060976	coronary vasculature development	4/244	51/18866	0.0150691	0.00826023
GO:0071354	cellular response to interleukin-6	4/244	51/18866	0.0150691	0.00826023
GO:0001890	placenta development	7/244	156/18866	0.0150691	0.00826023
GO:0008360	regulation of cell shape	7/244	156/18866	0.0150691	0.00826023
GO:0008543	fibroblast growth factor receptor signaling pathway	6/244	118/18866	0.0154364	0.00846158
GO:0051209	release of sequestered calcium ion into cytosol	6/244	118/18866	0.0154364	0.00846158
GO:1903320	regulation of protein modification by small protein conjugation or removal	9/244	242/18866	0.0154975	0.00849506
GO:0010770	positive regulation of cell morphogenesis involved in differentiation	7/244	157/18866	0.0155383	0.00851743
GO:0051017	actin filament bundle assembly	7/244	157/18866	0.0155383	0.00851743
GO:0001570	vasculogenesis	5/244	83/18866	0.0156736	0.00859161
GO:0014855	striated muscle cell proliferation	5/244	83/18866	0.0156736	0.00859161
GO:0002068	glandular epithelial cell development	3/244	26/18866	0.0156736	0.00859161
GO:0003081	regulation of systemic arterial blood pressure by renin-angiotensin	3/244	26/18866	0.0156736	0.00859161
GO:0030318	melanocyte differentiation	3/244	26/18866	0.0156736	0.00859161
GO:0060037	pharyngeal system development	3/244	26/18866	0.0156736	0.00859161
GO:0072012	glomerulus vasculature development	3/244	26/18866	0.0156736	0.00859161
GO:0140058	neuron projection arborization	3/244	26/18866	0.0156736	0.00859161
GO:0019933	cAMP-mediated signaling	8/244	199/18866	0.0156736	0.00859161
GO:0051153	regulation of striated muscle cell differentiation	6/244	119/18866	0.015888	0.00870912
GO:0051283	negative regulation of sequestering of calcium ion	6/244	119/18866	0.015888	0.00870912
GO:0003179	heart valve morphogenesis	4/244	52/18866	0.015888	0.00870912
GO:0031103	axon regeneration	4/244	52/18866	0.015888	0.00870912
GO:1990089	response to nerve growth factor	4/244	52/18866	0.015888	0.00870912
GO:2001238	positive regulation of extrinsic apoptotic signaling pathway	4/244	52/18866	0.015888	0.00870912
GO:0031032	actomyosin structure organization	8/244	200/18866	0.0160568	0.00880164
GO:0030279	negative regulation of ossification	5/244	84/18866	0.0163187	0.00894523
GO:0045913	positive regulation of carbohydrate metabolic process	5/244	84/18866	0.0163187	0.00894523
GO:0150063	visual system development	12/244	388/18866	0.016714	0.00916192
GO:0099172	presynapse organization	4/244	53/18866	0.0169302	0.00928042
GO:2000772	regulation of cellular senescence	4/244	53/18866	0.0169302	0.00928042
GO:0051282	regulation of sequestering of calcium ion	6/244	121/18866	0.0170759	0.00936032
GO:0010507	negative regulation of autophagy	5/244	85/18866	0.0170759	0.00936032
GO:0030101	natural killer cell activation	5/244	85/18866	0.0170759	0.00936032
GO:0036037	CD8-positive, alpha-beta T cell activation	3/244	27/18866	0.017204	0.0094305
GO:0048799	animal organ maturation	3/244	27/18866	0.017204	0.0094305
GO:1903203	regulation of oxidative stress-induced neuron death	3/244	27/18866	0.017204	0.0094305
GO:0061572	actin filament bundle organization	7/244	161/18866	0.0174043	0.00954032
GO:0014910	regulation of smooth muscle cell migration	5/244	86/18866	0.0178558	0.00978782
GO:0045445	myoblast differentiation	5/244	86/18866	0.0178558	0.00978782
GO:0019827	stem cell population maintenance	7/244	162/18866	0.0179516	0.00984032
GO:0035966	response to topologically incorrect protein	8/244	205/18866	0.0183491	0.0100582
GO:0048880	sensory system development	12/244	394/18866	0.0186136	0.0102032
GO:0009144	purine nucleoside triphosphate metabolic process	5/244	87/18866	0.0186136	0.0102032
GO:0051262	protein tetramerization	5/244	87/18866	0.0186136	0.0102032
GO:0060420	regulation of heart growth	5/244	87/18866	0.0186136	0.0102032
GO:0090049	regulation of cell migration involved in sprouting angiogenesis	5/244	87/18866	0.0186136	0.0102032
GO:1904705	regulation of vascular associated smooth muscle cell proliferation	5/244	87/18866	0.0186136	0.0102032
GO:1990874	vascular associated smooth muscle cell proliferation	5/244	87/18866	0.0186136	0.0102032
GO:0071383	cellular response to steroid hormone stimulus	8/244	206/18866	0.0187065	0.0102541
GO:0010575	positive regulation of vascular endothelial growth factor production	3/244	28/18866	0.0187065	0.0102541
GO:0010818	T cell chemotaxis	3/244	28/18866	0.0187065	0.0102541
GO:0022011	myelination in peripheral nervous system	3/244	28/18866	0.0187065	0.0102541
GO:0032292	peripheral nervous system axon ensheathment	3/244	28/18866	0.0187065	0.0102541
GO:0032958	inositol phosphate biosynthetic process	3/244	28/18866	0.0187065	0.0102541
GO:0035883	enteroendocrine cell differentiation	3/244	28/18866	0.0187065	0.0102541
GO:0060143	positive regulation of syncytium formation by plasma membrane fusion	3/244	28/18866	0.0187065	0.0102541
GO:0061437	renal system vasculature development	3/244	28/18866	0.0187065	0.0102541
GO:0061440	kidney vasculature development	3/244	28/18866	0.0187065	0.0102541
GO:1900101	regulation of endoplasmic reticulum unfolded protein response	3/244	28/18866	0.0187065	0.0102541
GO:1902932	positive regulation of alcohol biosynthetic process	3/244	28/18866	0.0187065	0.0102541
GO:1903579	negative regulation of ATP metabolic process	3/244	28/18866	0.0187065	0.0102541
GO:0001736	establishment of planar polarity	6/244	124/18866	0.0187065	0.0102541
GO:0007164	establishment of tissue polarity	6/244	124/18866	0.0187065	0.0102541
GO:0051208	sequestering of calcium ion	6/244	124/18866	0.0187065	0.0102541
GO:0003229	ventricular cardiac muscle tissue development	4/244	55/18866	0.0187065	0.0102541
GO:0022029	telencephalon cell migration	4/244	55/18866	0.0187065	0.0102541
GO:0032720	negative regulation of tumor necrosis factor production	4/244	55/18866	0.0187065	0.0102541
GO:0050819	negative regulation of coagulation	4/244	55/18866	0.0187065	0.0102541
GO:0070741	response to interleukin-6	4/244	55/18866	0.0187065	0.0102541
GO:0007259	receptor signaling pathway via JAK-STAT	7/244	164/18866	0.0187065	0.0102541
GO:0098727	maintenance of cell number	7/244	164/18866	0.0187065	0.0102541
GO:1901343	negative regulation of vasculature development	8/244	207/18866	0.0189544	0.01039
GO:0030968	endoplasmic reticulum unfolded protein response	6/244	125/18866	0.0193088	0.0105843
GO:1903578	regulation of ATP metabolic process	6/244	125/18866	0.0193088	0.0105843
GO:1902905	positive regulation of supramolecular fiber organization	8/244	208/18866	0.0194527	0.0106632
GO:0060563	neuroepithelial cell differentiation	4/244	56/18866	0.0198458	0.0108787
GO:1904645	response to amyloid-beta	4/244	56/18866	0.0198458	0.0108787
GO:0035967	cellular response to topologically incorrect protein	7/244	166/18866	0.0198509	0.0108814
GO:0030336	negative regulation of cell migration	11/244	350/18866	0.020234	0.0110914
GO:0001773	myeloid dendritic cell activation	3/244	29/18866	0.020234	0.0110914
GO:0002230	positive regulation of defense response to virus by host	3/244	29/18866	0.020234	0.0110914
GO:0007263	nitric oxide mediated signal transduction	3/244	29/18866	0.020234	0.0110914
GO:0032373	positive regulation of sterol transport	3/244	29/18866	0.020234	0.0110914
GO:0032376	positive regulation of cholesterol transport	3/244	29/18866	0.020234	0.0110914
GO:0048679	regulation of axon regeneration	3/244	29/18866	0.020234	0.0110914
GO:0050901	leukocyte tethering or rolling	3/244	29/18866	0.020234	0.0110914
GO:0150117	positive regulation of cell-substrate junction organization	3/244	29/18866	0.020234	0.0110914
GO:2000108	positive regulation of leukocyte apoptotic process	3/244	29/18866	0.020234	0.0110914
GO:0050890	cognition	10/244	302/18866	0.0203225	0.0111399
GO:0002377	immunoglobulin production	8/244	210/18866	0.0203345	0.0111465
GO:1900180	regulation of protein localization to nucleus	6/244	127/18866	0.0205582	0.0112691
GO:0070534	protein K63-linked ubiquitination	4/244	57/18866	0.0208687	0.0114394
GO:1903556	negative regulation of tumor necrosis factor superfamily cytokine production	4/244	57/18866	0.0208687	0.0114394
GO:0050804	modulation of chemical synaptic transmission	13/244	454/18866	0.0211518	0.0115946
GO:0030072	peptide hormone secretion	9/244	257/18866	0.0212212	0.0116326
GO:0099177	regulation of trans-synaptic signaling	13/244	455/18866	0.0214969	0.0117837
GO:0090276	regulation of peptide hormone secretion	8/244	213/18866	0.0219682	0.012042
GO:0034110	regulation of homotypic cell-cell adhesion	3/244	30/18866	0.022002	0.0120606
GO:0036475	neuron death in response to oxidative stress	3/244	30/18866	0.022002	0.0120606
GO:0043372	positive regulation of CD4-positive, alpha-beta T cell differentiation	3/244	30/18866	0.022002	0.0120606
GO:0060142	regulation of syncytium formation by plasma membrane fusion	3/244	30/18866	0.022002	0.0120606
GO:0002011	morphogenesis of an epithelial sheet	4/244	58/18866	0.022002	0.0120606
GO:0010662	regulation of striated muscle cell apoptotic process	4/244	58/18866	0.022002	0.0120606
GO:0046128	purine ribonucleoside metabolic process	4/244	58/18866	0.022002	0.0120606
GO:0003002	regionalization	11/244	355/18866	0.022002	0.0120606
GO:0034614	cellular response to reactive oxygen species	7/244	170/18866	0.022047	0.0120852
GO:0002664	regulation of T cell tolerance induction	2/244	10/18866	0.0225172	0.012343
GO:0003129	heart induction	2/244	10/18866	0.0225172	0.012343
GO:0003183	mitral valve morphogenesis	2/244	10/18866	0.0225172	0.012343
GO:0003307	regulation of Wnt signaling pathway involved in heart development	2/244	10/18866	0.0225172	0.012343
GO:0031943	regulation of glucocorticoid metabolic process	2/244	10/18866	0.0225172	0.012343
GO:0032341	aldosterone metabolic process	2/244	10/18866	0.0225172	0.012343
GO:0032342	aldosterone biosynthetic process	2/244	10/18866	0.0225172	0.012343
GO:0034154	toll-like receptor 7 signaling pathway	2/244	10/18866	0.0225172	0.012343
GO:0034651	cortisol biosynthetic process	2/244	10/18866	0.0225172	0.012343
GO:0034975	protein folding in endoplasmic reticulum	2/244	10/18866	0.0225172	0.012343
GO:0036500	ATF6-mediated unfolded protein response	2/244	10/18866	0.0225172	0.012343
GO:0042756	drinking behavior	2/244	10/18866	0.0225172	0.012343
GO:0045348	positive regulation of MHC class II biosynthetic process	2/244	10/18866	0.0225172	0.012343
GO:0048340	paraxial mesoderm morphogenesis	2/244	10/18866	0.0225172	0.012343
GO:0051901	positive regulation of mitochondrial depolarization	2/244	10/18866	0.0225172	0.012343
GO:0060068	vagina development	2/244	10/18866	0.0225172	0.012343
GO:0060513	prostatic bud formation	2/244	10/18866	0.0225172	0.012343
GO:0070099	regulation of chemokine-mediated signaling pathway	2/244	10/18866	0.0225172	0.012343
GO:0071104	response to interleukin-9	2/244	10/18866	0.0225172	0.012343
GO:0071649	regulation of chemokine (C-C motif) ligand 5 production	2/244	10/18866	0.0225172	0.012343
GO:0072203	cell proliferation involved in metanephros development	2/244	10/18866	0.0225172	0.012343
GO:1900426	positive regulation of defense response to bacterium	2/244	10/18866	0.0225172	0.012343
GO:1902645	tertiary alcohol biosynthetic process	2/244	10/18866	0.0225172	0.012343
GO:2001054	negative regulation of mesenchymal cell apoptotic process	2/244	10/18866	0.0225172	0.012343
GO:0001658	branching involved in ureteric bud morphogenesis	4/244	59/18866	0.0228075	0.0125021
GO:0031102	neuron projection regeneration	4/244	59/18866	0.0228075	0.0125021
GO:0042306	regulation of protein import into nucleus	4/244	59/18866	0.0228075	0.0125021
GO:0050707	regulation of cytokine secretion	4/244	59/18866	0.0228075	0.0125021
GO:0060043	regulation of cardiac muscle cell proliferation	4/244	59/18866	0.0228075	0.0125021
GO:0071385	cellular response to glucocorticoid stimulus	4/244	59/18866	0.0228075	0.0125021
GO:0050806	positive regulation of synaptic transmission	7/244	172/18866	0.0228924	0.0125487
GO:0014909	smooth muscle cell migration	5/244	93/18866	0.0228924	0.0125487
GO:0045185	maintenance of protein location	5/244	93/18866	0.0228924	0.0125487
GO:0061097	regulation of protein tyrosine kinase activity	5/244	93/18866	0.0228924	0.0125487
GO:1903035	negative regulation of response to wounding	5/244	93/18866	0.0228924	0.0125487
GO:0002828	regulation of type 2 immune response	3/244	31/18866	0.0233511	0.0128001
GO:0014044	Schwann cell development	3/244	31/18866	0.0233511	0.0128001
GO:0045987	positive regulation of smooth muscle contraction	3/244	31/18866	0.0233511	0.0128001
GO:0070229	negative regulation of lymphocyte apoptotic process	3/244	31/18866	0.0233511	0.0128001
GO:0071549	cellular response to dexamethasone stimulus	3/244	31/18866	0.0233511	0.0128001
GO:2000406	positive regulation of T cell migration	3/244	31/18866	0.0233511	0.0128001
GO:0010660	regulation of muscle cell apoptotic process	5/244	94/18866	0.0237698	0.0130296
GO:1904035	regulation of epithelial cell apoptotic process	5/244	94/18866	0.0237698	0.0130296
GO:1905954	positive regulation of lipid localization	5/244	94/18866	0.0237698	0.0130296
GO:0061098	positive regulation of protein tyrosine kinase activity	4/244	60/18866	0.0239064	0.0131045
GO:1903428	positive regulation of reactive oxygen species biosynthetic process	4/244	60/18866	0.0239064	0.0131045
GO:0051099	positive regulation of binding	7/244	174/18866	0.0240385	0.0131769
GO:0097696	receptor signaling pathway via STAT	7/244	174/18866	0.0240385	0.0131769
GO:0009952	anterior/posterior pattern specification	8/244	219/18866	0.0246876	0.0135327
GO:1903725	regulation of phospholipid metabolic process	5/244	95/18866	0.0247221	0.0135516
GO:0010658	striated muscle cell apoptotic process	4/244	61/18866	0.0250944	0.0137557
GO:0042278	purine nucleoside metabolic process	4/244	61/18866	0.0250944	0.0137557
GO:0045576	mast cell activation	4/244	61/18866	0.0250944	0.0137557
GO:0046847	filopodium assembly	4/244	61/18866	0.0250944	0.0137557
GO:0090342	regulation of cell aging	4/244	61/18866	0.0250944	0.0137557
GO:1903078	positive regulation of protein localization to plasma membrane	4/244	61/18866	0.0250944	0.0137557
GO:0035767	endothelial cell chemotaxis	3/244	32/18866	0.0250944	0.0137557
GO:0045761	regulation of adenylate cyclase activity	3/244	32/18866	0.0250944	0.0137557
GO:0050482	arachidonic acid secretion	3/244	32/18866	0.0250944	0.0137557
GO:0061036	positive regulation of cartilage development	3/244	32/18866	0.0250944	0.0137557
GO:0070570	regulation of neuron projection regeneration	3/244	32/18866	0.0250944	0.0137557
GO:0071295	cellular response to vitamin	3/244	32/18866	0.0250944	0.0137557
GO:1901889	negative regulation of cell junction assembly	3/244	32/18866	0.0250944	0.0137557
GO:1903963	arachidonate transport	3/244	32/18866	0.0250944	0.0137557
GO:0002064	epithelial cell development	8/244	221/18866	0.0257047	0.0140902
GO:0099024	plasma membrane invagination	6/244	135/18866	0.0257533	0.0141169
GO:0033673	negative regulation of kinase activity	9/244	268/18866	0.0257533	0.0141169
GO:0034113	heterotypic cell-cell adhesion	4/244	62/18866	0.0257533	0.0141169
GO:0048488	synaptic vesicle endocytosis	4/244	62/18866	0.0257533	0.0141169
GO:0051851	modulation by host of symbiont process	4/244	62/18866	0.0257533	0.0141169
GO:0055025	positive regulation of cardiac muscle tissue development	4/244	62/18866	0.0257533	0.0141169
GO:0071384	cellular response to corticosteroid stimulus	4/244	62/18866	0.0257533	0.0141169
GO:0140115	export across plasma membrane	4/244	62/18866	0.0257533	0.0141169
GO:0140238	presynaptic endocytosis	4/244	62/18866	0.0257533	0.0141169
GO:1904589	regulation of protein import	4/244	62/18866	0.0257533	0.0141169
GO:2000351	regulation of endothelial cell apoptotic process	4/244	62/18866	0.0257533	0.0141169
GO:0003157	endocardium development	2/244	11/18866	0.0257533	0.0141169
GO:0003174	mitral valve development	2/244	11/18866	0.0257533	0.0141169
GO:0009629	response to gravity	2/244	11/18866	0.0257533	0.0141169
GO:0014820	tonic smooth muscle contraction	2/244	11/18866	0.0257533	0.0141169
GO:0032060	bleb assembly	2/244	11/18866	0.0257533	0.0141169
GO:0033860	regulation of NAD(P)H oxidase activity	2/244	11/18866	0.0257533	0.0141169
GO:0034650	cortisol metabolic process	2/244	11/18866	0.0257533	0.0141169
GO:0042482	positive regulation of odontogenesis	2/244	11/18866	0.0257533	0.0141169
GO:0043619	regulation of transcription from RNA polymerase II promoter in response to oxidative stress	2/244	11/18866	0.0257533	0.0141169
GO:0045899	positive regulation of RNA polymerase II transcription preinitiation complex assembly	2/244	11/18866	0.0257533	0.0141169
GO:0046643	regulation of gamma-delta T cell activation	2/244	11/18866	0.0257533	0.0141169
GO:0048680	positive regulation of axon regeneration	2/244	11/18866	0.0257533	0.0141169
GO:0048853	forebrain morphogenesis	2/244	11/18866	0.0257533	0.0141169
GO:0070339	response to bacterial lipopeptide	2/244	11/18866	0.0257533	0.0141169
GO:0071220	cellular response to bacterial lipoprotein	2/244	11/18866	0.0257533	0.0141169
GO:0071221	cellular response to bacterial lipopeptide	2/244	11/18866	0.0257533	0.0141169
GO:0071281	cellular response to iron ion	2/244	11/18866	0.0257533	0.0141169
GO:0071609	chemokine (C-C motif) ligand 5 production	2/244	11/18866	0.0257533	0.0141169
GO:0090030	regulation of steroid hormone biosynthetic process	2/244	11/18866	0.0257533	0.0141169
GO:1902033	regulation of hematopoietic stem cell proliferation	2/244	11/18866	0.0257533	0.0141169
GO:1902474	positive regulation of protein localization to synapse	2/244	11/18866	0.0257533	0.0141169
GO:1903800	positive regulation of production of miRNAs involved in gene silencing by miRNA	2/244	11/18866	0.0257533	0.0141169
GO:1903980	positive regulation of microglial cell activation	2/244	11/18866	0.0257533	0.0141169
GO:1904321	response to forskolin	2/244	11/18866	0.0257533	0.0141169
GO:1904322	cellular response to forskolin	2/244	11/18866	0.0257533	0.0141169
GO:1904396	regulation of neuromuscular junction development	2/244	11/18866	0.0257533	0.0141169
GO:1990440	positive regulation of transcription from RNA polymerase II promoter in response to endoplasmic reticulum stress	2/244	11/18866	0.0257533	0.0141169
GO:0051098	regulation of binding	11/244	367/18866	0.0258066	0.0141461
GO:0120162	positive regulation of cold-induced thermogenesis	5/244	97/18866	0.0258825	0.0141877
GO:0034331	cell junction maintenance	3/244	33/18866	0.0265096	0.0145315
GO:0035590	purinergic nucleotide receptor signaling pathway	3/244	33/18866	0.0265096	0.0145315
GO:0043583	ear development	8/244	224/18866	0.0268602	0.0147236
GO:0001657	ureteric bud development	5/244	98/18866	0.0268602	0.0147236
GO:0010657	muscle cell apoptotic process	5/244	98/18866	0.0268602	0.0147236
GO:0010771	negative regulation of cell morphogenesis involved in differentiation	5/244	98/18866	0.0268602	0.0147236
GO:0014020	primary neural tube formation	5/244	98/18866	0.0268602	0.0147236
GO:0051893	regulation of focal adhesion assembly	4/244	63/18866	0.0269605	0.0147786
GO:0090109	regulation of cell-substrate junction assembly	4/244	63/18866	0.0269605	0.0147786
GO:2000514	regulation of CD4-positive, alpha-beta T cell activation	4/244	63/18866	0.0269605	0.0147786
GO:0046330	positive regulation of JNK cascade	6/244	138/18866	0.0276068	0.0151329
GO:0007044	cell-substrate junction assembly	5/244	99/18866	0.0278409	0.0152612
GO:0072163	mesonephric epithelium development	5/244	99/18866	0.0278409	0.0152612
GO:0072164	mesonephric tubule development	5/244	99/18866	0.0278409	0.0152612
GO:0090277	positive regulation of peptide hormone secretion	5/244	99/18866	0.0278409	0.0152612
GO:0032869	cellular response to insulin stimulus	8/244	226/18866	0.0280501	0.0153759
GO:0001947	heart looping	4/244	64/18866	0.0282405	0.0154802
GO:0002066	columnar/cuboidal epithelial cell development	4/244	64/18866	0.0282405	0.0154802
GO:0033344	cholesterol efflux	4/244	64/18866	0.0282405	0.0154802
GO:0060135	maternal process involved in female pregnancy	4/244	64/18866	0.0282405	0.0154802
GO:0070265	necrotic cell death	4/244	64/18866	0.0282405	0.0154802
GO:0035304	regulation of protein dephosphorylation	6/244	139/18866	0.0282405	0.0154802
GO:0019076	viral release from host cell	3/244	34/18866	0.0282405	0.0154802
GO:0035774	positive regulation of insulin secretion involved in cellular response to glucose stimulus	3/244	34/18866	0.0282405	0.0154802
GO:0035890	exit from host	3/244	34/18866	0.0282405	0.0154802
GO:0035891	exit from host cell	3/244	34/18866	0.0282405	0.0154802
GO:0050715	positive regulation of cytokine secretion	3/244	34/18866	0.0282405	0.0154802
GO:0070232	regulation of T cell apoptotic process	3/244	34/18866	0.0282405	0.0154802
GO:2000036	regulation of stem cell population maintenance	3/244	34/18866	0.0282405	0.0154802
GO:2000352	negative regulation of endothelial cell apoptotic process	3/244	34/18866	0.0282405	0.0154802
GO:0035282	segmentation	5/244	100/18866	0.0286826	0.0157226
GO:0007266	Rho protein signal transduction	6/244	140/18866	0.0290633	0.0159313
GO:0097553	calcium ion transmembrane import into cytosol	6/244	140/18866	0.0290633	0.0159313
GO:0006986	response to unfolded protein	7/244	183/18866	0.029258	0.016038
GO:0043433	negative regulation of DNA-binding transcription factor activity	7/244	183/18866	0.029258	0.016038
GO:0006940	regulation of smooth muscle contraction	4/244	65/18866	0.0294274	0.0161309
GO:0046782	regulation of viral transcription	4/244	65/18866	0.0294274	0.0161309
GO:0060675	ureteric bud morphogenesis	4/244	65/18866	0.0294274	0.0161309
GO:0002792	negative regulation of peptide secretion	5/244	101/18866	0.0294274	0.0161309
GO:0015908	fatty acid transport	5/244	101/18866	0.0294274	0.0161309
GO:0030838	positive regulation of actin filament polymerization	5/244	101/18866	0.0294274	0.0161309
GO:0001867	complement activation, lectin pathway	2/244	12/18866	0.0294274	0.0161309
GO:0002517	T cell tolerance induction	2/244	12/18866	0.0294274	0.0161309
GO:0010960	magnesium ion homeostasis	2/244	12/18866	0.0294274	0.0161309
GO:0032736	positive regulation of interleukin-13 production	2/244	12/18866	0.0294274	0.0161309
GO:0035630	bone mineralization involved in bone maturation	2/244	12/18866	0.0294274	0.0161309
GO:0038110	interleukin-2-mediated signaling pathway	2/244	12/18866	0.0294274	0.0161309
GO:0044650	adhesion of symbiont to host cell	2/244	12/18866	0.0294274	0.0161309
GO:0070493	thrombin-activated receptor signaling pathway	2/244	12/18866	0.0294274	0.0161309
GO:0070572	positive regulation of neuron projection regeneration	2/244	12/18866	0.0294274	0.0161309
GO:0071340	skeletal muscle acetylcholine-gated channel clustering	2/244	12/18866	0.0294274	0.0161309
GO:1903332	regulation of protein folding	2/244	12/18866	0.0294274	0.0161309
GO:1903909	regulation of receptor clustering	2/244	12/18866	0.0294274	0.0161309
GO:1903961	positive regulation of anion transmembrane transport	2/244	12/18866	0.0294274	0.0161309
GO:1904181	positive regulation of membrane depolarization	2/244	12/18866	0.0294274	0.0161309
GO:2001053	regulation of mesenchymal cell apoptotic process	2/244	12/18866	0.0294274	0.0161309
GO:0046328	regulation of JNK cascade	7/244	184/18866	0.029618	0.0162354
GO:0090090	negative regulation of canonical Wnt signaling pathway	7/244	184/18866	0.029618	0.0162354
GO:0006691	leukotriene metabolic process	3/244	35/18866	0.0299721	0.0164294
GO:0098801	regulation of renal system process	3/244	35/18866	0.0299721	0.0164294
GO:0006457	protein folding	8/244	230/18866	0.0300226	0.0164571
GO:0043502	regulation of muscle adaptation	5/244	102/18866	0.0304281	0.0166794
GO:0007585	respiratory gaseous exchange by respiratory system	4/244	66/18866	0.0304967	0.016717
GO:0072171	mesonephric tubule morphogenesis	4/244	66/18866	0.0304967	0.016717
GO:0032271	regulation of protein polymerization	8/244	231/18866	0.0306801	0.0168175
GO:0051147	regulation of muscle cell differentiation	7/244	186/18866	0.0311376	0.0170683
GO:0010324	membrane invagination	6/244	143/18866	0.0312908	0.0171523
GO:0045598	regulation of fat cell differentiation	6/244	143/18866	0.0312908	0.0171523
GO:0001823	mesonephros development	5/244	103/18866	0.0314811	0.0172566
GO:0002042	cell migration involved in sprouting angiogenesis	5/244	103/18866	0.0314811	0.0172566
GO:0043409	negative regulation of MAPK cascade	7/244	187/18866	0.0318731	0.0174715
GO:0050821	protein stabilization	7/244	187/18866	0.0318731	0.0174715
GO:0048663	neuron fate commitment	4/244	67/18866	0.0318731	0.0174715
GO:0050918	positive chemotaxis	4/244	67/18866	0.0318731	0.0174715
GO:1903672	positive regulation of sprouting angiogenesis	4/244	67/18866	0.0318731	0.0174715
GO:0009743	response to carbohydrate	8/244	233/18866	0.0318898	0.0174806
GO:0001893	maternal placenta development	3/244	36/18866	0.0318898	0.0174806
GO:0002701	negative regulation of production of molecular mediator of immune response	3/244	36/18866	0.0318898	0.0174806
GO:0010092	specification of animal organ identity	3/244	36/18866	0.0318898	0.0174806
GO:0031128	developmental induction	3/244	36/18866	0.0318898	0.0174806
GO:0034405	response to fluid shear stress	3/244	36/18866	0.0318898	0.0174806
GO:0050931	pigment cell differentiation	3/244	36/18866	0.0318898	0.0174806
GO:1905332	positive regulation of morphogenesis of an epithelium	3/244	36/18866	0.0318898	0.0174806
GO:0007015	actin filament organization	12/244	434/18866	0.0320234	0.0175539
GO:0003300	cardiac muscle hypertrophy	5/244	104/18866	0.0323812	0.01775
GO:0009116	nucleoside metabolic process	5/244	104/18866	0.0323812	0.01775
GO:0034765	regulation of ion transmembrane transport	13/244	489/18866	0.032766	0.017961
GO:0032868	response to insulin	9/244	283/18866	0.0331032	0.0181458
GO:0002637	regulation of immunoglobulin production	4/244	68/18866	0.0331032	0.0181458
GO:0042446	hormone biosynthetic process	4/244	68/18866	0.0331032	0.0181458
GO:0072577	endothelial cell apoptotic process	4/244	68/18866	0.0331032	0.0181458
GO:1904377	positive regulation of protein localization to cell periphery	4/244	68/18866	0.0331032	0.0181458
GO:1904888	cranial skeletal system development	4/244	68/18866	0.0331032	0.0181458
GO:0001654	eye development	11/244	384/18866	0.0331032	0.0181458
GO:0021549	cerebellum development	5/244	105/18866	0.0331032	0.0181458
GO:0002679	respiratory burst involved in defense response	2/244	13/18866	0.0331032	0.0181458
GO:0002903	negative regulation of B cell apoptotic process	2/244	13/18866	0.0331032	0.0181458
GO:0006705	mineralocorticoid biosynthetic process	2/244	13/18866	0.0331032	0.0181458
GO:0007171	activation of transmembrane receptor protein tyrosine kinase activity	2/244	13/18866	0.0331032	0.0181458
GO:0008212	mineralocorticoid metabolic process	2/244	13/18866	0.0331032	0.0181458
GO:0031650	regulation of heat generation	2/244	13/18866	0.0331032	0.0181458
GO:0032493	response to bacterial lipoprotein	2/244	13/18866	0.0331032	0.0181458
GO:0032725	positive regulation of granulocyte macrophage colony-stimulating factor production	2/244	13/18866	0.0331032	0.0181458
GO:0034309	primary alcohol biosynthetic process	2/244	13/18866	0.0331032	0.0181458
GO:0035723	interleukin-15-mediated signaling pathway	2/244	13/18866	0.0331032	0.0181458
GO:0038007	netrin-activated signaling pathway	2/244	13/18866	0.0331032	0.0181458
GO:0048711	positive regulation of astrocyte differentiation	2/244	13/18866	0.0331032	0.0181458
GO:0060340	positive regulation of type I interferon-mediated signaling pathway	2/244	13/18866	0.0331032	0.0181458
GO:0060601	lateral sprouting from an epithelium	2/244	13/18866	0.0331032	0.0181458
GO:0061043	regulation of vascular wound healing	2/244	13/18866	0.0331032	0.0181458
GO:0071350	cellular response to interleukin-15	2/244	13/18866	0.0331032	0.0181458
GO:0071352	cellular response to interleukin-2	2/244	13/18866	0.0331032	0.0181458
GO:0097152	mesenchymal cell apoptotic process	2/244	13/18866	0.0331032	0.0181458
GO:1900103	positive regulation of endoplasmic reticulum unfolded protein response	2/244	13/18866	0.0331032	0.0181458
GO:1902947	regulation of tau-protein kinase activity	2/244	13/18866	0.0331032	0.0181458
GO:1905244	regulation of modification of synaptic structure	2/244	13/18866	0.0331032	0.0181458
GO:2000052	positive regulation of non-canonical Wnt signaling pathway	2/244	13/18866	0.0331032	0.0181458
GO:0034620	cellular response to unfolded protein	6/244	146/18866	0.0332644	0.0182341
GO:0044344	cellular response to fibroblast growth factor stimulus	6/244	146/18866	0.0332644	0.0182341
GO:0008064	regulation of actin polymerization or depolymerization	7/244	190/18866	0.0334355	0.0183279
GO:0045730	respiratory burst	3/244	37/18866	0.0334355	0.0183279
GO:0048846	axon extension involved in axon guidance	3/244	37/18866	0.0334355	0.0183279
GO:0071542	dopaminergic neuron differentiation	3/244	37/18866	0.0334355	0.0183279
GO:0090050	positive regulation of cell migration involved in sprouting angiogenesis	3/244	37/18866	0.0334355	0.0183279
GO:1902284	neuron projection extension involved in neuron projection guidance	3/244	37/18866	0.0334355	0.0183279
GO:0001841	neural tube formation	5/244	106/18866	0.0339792	0.018626
GO:0048662	negative regulation of smooth muscle cell proliferation	4/244	69/18866	0.0339792	0.018626
GO:0050854	regulation of antigen receptor-mediated signaling pathway	4/244	69/18866	0.0339792	0.018626
GO:0060038	cardiac muscle cell proliferation	4/244	69/18866	0.0339792	0.018626
GO:0061371	determination of heart left/right asymmetry	4/244	69/18866	0.0339792	0.018626
GO:0007043	cell-cell junction assembly	6/244	147/18866	0.0340044	0.0186398
GO:0007189	adenylate cyclase-activating G protein-coupled receptor signaling pathway	6/244	147/18866	0.0340044	0.0186398
GO:0051384	response to glucocorticoid	6/244	147/18866	0.0340044	0.0186398
GO:0010821	regulation of mitochondrion organization	7/244	191/18866	0.0340254	0.0186513
GO:0030832	regulation of actin filament length	7/244	191/18866	0.0340254	0.0186513
GO:0048167	regulation of synaptic plasticity	7/244	191/18866	0.0340254	0.0186513
GO:0016525	negative regulation of angiogenesis	7/244	192/18866	0.034914	0.0191384
GO:1903670	regulation of sprouting angiogenesis	6/244	148/18866	0.0349563	0.0191616
GO:0014897	striated muscle hypertrophy	5/244	107/18866	0.0350496	0.0192127
GO:0001756	somitogenesis	4/244	70/18866	0.0354052	0.0194077
GO:0003143	embryonic heart tube morphogenesis	4/244	70/18866	0.0354052	0.0194077
GO:0032374	regulation of cholesterol transport	4/244	70/18866	0.0354052	0.0194077
GO:0048009	insulin-like growth factor receptor signaling pathway	3/244	38/18866	0.0354975	0.0194583
GO:0071276	cellular response to cadmium ion	3/244	38/18866	0.0354975	0.0194583
GO:1900026	positive regulation of substrate adhesion-dependent cell spreading	3/244	38/18866	0.0354975	0.0194583
GO:0042692	muscle cell differentiation	11/244	390/18866	0.0356225	0.0195268
GO:0014074	response to purine-containing compound	6/244	149/18866	0.0358327	0.019642
GO:2000181	negative regulation of blood vessel morphogenesis	7/244	194/18866	0.0365275	0.0200228
GO:0035148	tube formation	6/244	150/18866	0.0368873	0.0202201
GO:0097193	intrinsic apoptotic signaling pathway	9/244	290/18866	0.0369284	0.0202426
GO:0032371	regulation of sterol transport	4/244	71/18866	0.036933	0.0202452
GO:0002286	T cell activation involved in immune response	5/244	109/18866	0.0369367	0.0202472
GO:0033138	positive regulation of peptidyl-serine phosphorylation	5/244	109/18866	0.0369367	0.0202472
GO:0002475	antigen processing and presentation via MHC class Ib	2/244	14/18866	0.0369367	0.0202472
GO:0003214	cardiac left ventricle morphogenesis	2/244	14/18866	0.0369367	0.0202472
GO:0003306	Wnt signaling pathway involved in heart development	2/244	14/18866	0.0369367	0.0202472
GO:0032310	prostaglandin secretion	2/244	14/18866	0.0369367	0.0202472
GO:0034616	response to laminar fluid shear stress	2/244	14/18866	0.0369367	0.0202472
GO:0035815	positive regulation of renal sodium excretion	2/244	14/18866	0.0369367	0.0202472
GO:0042659	regulation of cell fate specification	2/244	14/18866	0.0369367	0.0202472
GO:0043922	negative regulation by host of viral transcription	2/244	14/18866	0.0369367	0.0202472
GO:0044794	positive regulation by host of viral process	2/244	14/18866	0.0369367	0.0202472
GO:0045217	cell-cell junction maintenance	2/244	14/18866	0.0369367	0.0202472
GO:0045898	regulation of RNA polymerase II transcription preinitiation complex assembly	2/244	14/18866	0.0369367	0.0202472
GO:0046037	GMP metabolic process	2/244	14/18866	0.0369367	0.0202472
GO:0051709	regulation of killing of cells of other organism	2/244	14/18866	0.0369367	0.0202472
GO:0070234	positive regulation of T cell apoptotic process	2/244	14/18866	0.0369367	0.0202472
GO:0070669	response to interleukin-2	2/244	14/18866	0.0369367	0.0202472
GO:0070672	response to interleukin-15	2/244	14/18866	0.0369367	0.0202472
GO:0071361	cellular response to ethanol	2/244	14/18866	0.0369367	0.0202472
GO:0099550	trans-synaptic signaling, modulating synaptic transmission	2/244	14/18866	0.0369367	0.0202472
GO:1901626	regulation of postsynaptic membrane organization	2/244	14/18866	0.0369367	0.0202472
GO:1903054	negative regulation of extracellular matrix organization	2/244	14/18866	0.0369367	0.0202472
GO:0007431	salivary gland development	3/244	39/18866	0.0372924	0.0204422
GO:0014037	Schwann cell differentiation	3/244	39/18866	0.0372924	0.0204422
GO:0014741	negative regulation of muscle hypertrophy	3/244	39/18866	0.0372924	0.0204422
GO:0042092	type 2 immune response	3/244	39/18866	0.0372924	0.0204422
GO:0035567	non-canonical Wnt signaling pathway	6/244	151/18866	0.0372924	0.0204422
GO:0050871	positive regulation of B cell activation	6/244	151/18866	0.0372924	0.0204422
GO:0050728	negative regulation of inflammatory response	7/244	196/18866	0.0376832	0.0206564
GO:0045600	positive regulation of fat cell differentiation	4/244	72/18866	0.0379633	0.0208099
GO:0061035	regulation of cartilage development	4/244	72/18866	0.0379633	0.0208099
GO:0009141	nucleoside triphosphate metabolic process	5/244	110/18866	0.0380191	0.0208405
GO:1901800	positive regulation of proteasomal protein catabolic process	5/244	110/18866	0.0380191	0.0208405
GO:0009749	response to glucose	7/244	197/18866	0.0385343	0.0211229
GO:0001678	cellular glucose homeostasis	6/244	153/18866	0.0393944	0.0215943
GO:0072078	nephron tubule morphogenesis	4/244	73/18866	0.0395992	0.0217066
GO:0010613	positive regulation of cardiac muscle hypertrophy	3/244	40/18866	0.0395992	0.0217066
GO:0043902	positive regulation of multi-organism process	3/244	40/18866	0.0395992	0.0217066
GO:0045746	negative regulation of Notch signaling pathway	3/244	40/18866	0.0395992	0.0217066
GO:0051281	positive regulation of release of sequestered calcium ion into cytosol	3/244	40/18866	0.0395992	0.0217066
GO:1901381	positive regulation of potassium ion transmembrane transport	3/244	40/18866	0.0395992	0.0217066
GO:0051146	striated muscle cell differentiation	9/244	295/18866	0.039766	0.0217981
GO:0006469	negative regulation of protein kinase activity	8/244	246/18866	0.0399557	0.0219021
GO:0099504	synaptic vesicle cycle	7/244	199/18866	0.0402737	0.0220763
GO:0010977	negative regulation of neuron projection development	6/244	154/18866	0.0403095	0.022096
GO:0034121	regulation of toll-like receptor signaling pathway	4/244	74/18866	0.0409631	0.0224542
GO:0036465	synaptic vesicle recycling	4/244	74/18866	0.0409631	0.0224542
GO:0043507	positive regulation of JUN kinase activity	4/244	74/18866	0.0409631	0.0224542
GO:0051881	regulation of mitochondrial membrane potential	4/244	74/18866	0.0409631	0.0224542
GO:0006089	lactate metabolic process	2/244	15/18866	0.0409631	0.0224542
GO:0032645	regulation of granulocyte macrophage colony-stimulating factor production	2/244	15/18866	0.0409631	0.0224542
GO:0035635	entry of bacterium into host cell	2/244	15/18866	0.0409631	0.0224542
GO:0044406	adhesion of symbiont to host	2/244	15/18866	0.0409631	0.0224542
GO:0044849	estrous cycle	2/244	15/18866	0.0409631	0.0224542
GO:0045198	establishment of epithelial cell apical/basal polarity	2/244	15/18866	0.0409631	0.0224542
GO:0045651	positive regulation of macrophage differentiation	2/244	15/18866	0.0409631	0.0224542
GO:0046184	aldehyde biosynthetic process	2/244	15/18866	0.0409631	0.0224542
GO:0048070	regulation of developmental pigmentation	2/244	15/18866	0.0409631	0.0224542
GO:0048484	enteric nervous system development	2/244	15/18866	0.0409631	0.0224542
GO:0060253	negative regulation of glial cell proliferation	2/244	15/18866	0.0409631	0.0224542
GO:0060339	negative regulation of type I interferon-mediated signaling pathway	2/244	15/18866	0.0409631	0.0224542
GO:0060391	positive regulation of SMAD protein signal transduction	2/244	15/18866	0.0409631	0.0224542
GO:0071801	regulation of podosome assembly	2/244	15/18866	0.0409631	0.0224542
GO:0072075	metanephric mesenchyme development	2/244	15/18866	0.0409631	0.0224542
GO:0072148	epithelial cell fate commitment	2/244	15/18866	0.0409631	0.0224542
GO:0072567	chemokine (C-X-C motif) ligand 2 production	2/244	15/18866	0.0409631	0.0224542
GO:1902187	negative regulation of viral release from host cell	2/244	15/18866	0.0409631	0.0224542
GO:1904464	regulation of matrix metallopeptidase secretion	2/244	15/18866	0.0409631	0.0224542
GO:1990773	matrix metallopeptidase secretion	2/244	15/18866	0.0409631	0.0224542
GO:2000341	regulation of chemokine (C-X-C motif) ligand 2 production	2/244	15/18866	0.0409631	0.0224542
GO:2000345	regulation of hepatocyte proliferation	2/244	15/18866	0.0409631	0.0224542
GO:2001028	positive regulation of endothelial cell chemotaxis	2/244	15/18866	0.0409631	0.0224542
GO:1904062	regulation of cation transmembrane transport	10/244	349/18866	0.0412873	0.022632
GO:0014742	positive regulation of muscle hypertrophy	3/244	41/18866	0.0413936	0.0226902
GO:0033574	response to testosterone	3/244	41/18866	0.0413936	0.0226902
GO:1905209	positive regulation of cardiocyte differentiation	3/244	41/18866	0.0413936	0.0226902
GO:2000008	regulation of protein localization to cell surface	3/244	41/18866	0.0413936	0.0226902
GO:0032418	lysosome localization	4/244	75/18866	0.0422322	0.0231499
GO:0043627	response to estrogen	4/244	75/18866	0.0422322	0.0231499
GO:1901983	regulation of protein acetylation	4/244	75/18866	0.0422322	0.0231499
GO:0009746	response to hexose	7/244	202/18866	0.0423995	0.0232416
GO:0022037	metencephalon development	5/244	114/18866	0.0424584	0.0232739
GO:0006509	membrane protein ectodomain proteolysis	3/244	42/18866	0.0439994	0.0241186
GO:0048562	embryonic organ morphogenesis	9/244	302/18866	0.0444565	0.0243692
GO:0007517	muscle organ development	11/244	407/18866	0.0448482	0.0245839
GO:0046620	regulation of organ growth	5/244	116/18866	0.0453347	0.0248506
GO:0007422	peripheral nervous system development	4/244	77/18866	0.0456636	0.0250309
GO:0002070	epithelial cell maturation	2/244	16/18866	0.0456636	0.0250309
GO:0002523	leukocyte migration involved in inflammatory response	2/244	16/18866	0.0456636	0.0250309
GO:0002834	regulation of response to tumor cell	2/244	16/18866	0.0456636	0.0250309
GO:0002837	regulation of immune response to tumor cell	2/244	16/18866	0.0456636	0.0250309
GO:0032604	granulocyte macrophage colony-stimulating factor production	2/244	16/18866	0.0456636	0.0250309
GO:0035067	negative regulation of histone acetylation	2/244	16/18866	0.0456636	0.0250309
GO:0042035	regulation of cytokine biosynthetic process	2/244	16/18866	0.0456636	0.0250309
GO:0042487	regulation of odontogenesis of dentin-containing tooth	2/244	16/18866	0.0456636	0.0250309
GO:0048820	hair follicle maturation	2/244	16/18866	0.0456636	0.0250309
GO:0061684	chaperone-mediated autophagy	2/244	16/18866	0.0456636	0.0250309
GO:0072109	glomerular mesangium development	2/244	16/18866	0.0456636	0.0250309
GO:1901201	regulation of extracellular matrix assembly	2/244	16/18866	0.0456636	0.0250309
GO:0042594	response to starvation	7/244	206/18866	0.0461643	0.0253053
GO:0030517	negative regulation of axon extension	3/244	43/18866	0.0462374	0.0253454
GO:0045773	positive regulation of axon extension	3/244	43/18866	0.0462374	0.0253454
GO:0050856	regulation of T cell receptor signaling pathway	3/244	43/18866	0.0462374	0.0253454
GO:0051154	negative regulation of striated muscle cell differentiation	3/244	43/18866	0.0462374	0.0253454
GO:1903146	regulation of autophagy of mitochondrion	3/244	43/18866	0.0462374	0.0253454
GO:0043666	regulation of phosphoprotein phosphatase activity	5/244	117/18866	0.0463118	0.0253862
GO:0034284	response to monosaccharide	7/244	207/18866	0.0470739	0.025804
GO:0043900	regulation of multi-organism process	4/244	78/18866	0.0472727	0.0259129
GO:0050688	regulation of defense response to virus	4/244	78/18866	0.0472727	0.0259129
GO:0007569	cell aging	5/244	118/18866	0.0477242	0.0261604
GO:0021987	cerebral cortex development	5/244	118/18866	0.0477242	0.0261604
GO:0043467	regulation of generation of precursor metabolites and energy	6/244	162/18866	0.0484435	0.0265547
GO:0032620	interleukin-17 production	3/244	44/18866	0.0488925	0.0268008
GO:0045332	phospholipid translocation	3/244	44/18866	0.0488925	0.0268008
GO:0035303	regulation of dephosphorylation	7/244	209/18866	0.0489506	0.0268327
GO:0007492	endoderm development	4/244	79/18866	0.0489506	0.0268327
GO:0009205	purine ribonucleoside triphosphate metabolic process	4/244	79/18866	0.0489506	0.0268327
GO:0031016	pancreas development	4/244	79/18866	0.0489506	0.0268327
GO:0042246	tissue regeneration	4/244	79/18866	0.0489506	0.0268327
GO:0071260	cellular response to mechanical stimulus	4/244	79/18866	0.0489506	0.0268327
GO:0090398	cellular senescence	4/244	79/18866	0.0489506	0.0268327
GO:0009267	cellular response to starvation	6/244	163/18866	0.0494443	0.0271033
GO:0021915	neural tube development	6/244	163/18866	0.0494443	0.0271033
GO:0006109	regulation of carbohydrate metabolic process	7/244	210/18866	0.0499864	0.0274005
GO:0042611	MHC protein complex	13/244	25/19559	1.97325e-16	1.4361e-16
GO:0071556	integral component of lumenal side of endoplasmic reticulum membrane	12/244	29/19559	5.2353e-14	3.81017e-14
GO:0098553	lumenal side of endoplasmic reticulum membrane	12/244	29/19559	5.2353e-14	3.81017e-14
GO:0030667	secretory granule membrane	27/244	306/19559	1.35123e-13	9.83406e-14
GO:0045121	membrane raft	27/244	329/19559	4.38384e-13	3.19049e-13
GO:0009897	external side of plasma membrane	30/244	417/19559	4.38384e-13	3.19049e-13
GO:0098857	membrane microdomain	27/244	330/19559	4.38384e-13	3.19049e-13
GO:0098576	lumenal side of membrane	12/244	36/19559	4.38384e-13	3.19049e-13
GO:0098589	membrane region	27/244	343/19559	9.97789e-13	7.26175e-13
GO:0030139	endocytic vesicle	23/244	313/19559	3.3433e-10	2.4332e-10
GO:0012507	ER to Golgi transport vesicle membrane	11/244	62/19559	8.08282e-09	5.88254e-09
GO:0042613	MHC class II protein complex	7/244	16/19559	1.25971e-08	9.168e-09
GO:0030662	coated vesicle membrane	16/244	183/19559	3.30341e-08	2.40417e-08
GO:0030660	Golgi-associated vesicle membrane	12/244	112/19559	3.79425e-07	2.76139e-07
GO:0035579	specific granule membrane	11/244	91/19559	3.79425e-07	2.76139e-07
GO:0030666	endocytic vesicle membrane	14/244	164/19559	3.79425e-07	2.76139e-07
GO:0070820	tertiary granule	14/244	164/19559	3.79425e-07	2.76139e-07
GO:0045335	phagocytic vesicle	13/244	140/19559	4.25731e-07	3.0984e-07
GO:0030134	COPII-coated ER to Golgi transport vesicle	11/244	95/19559	5.00704e-07	3.64404e-07
GO:0030176	integral component of endoplasmic reticulum membrane	13/244	158/19559	1.61954e-06	1.17867e-06
GO:0031227	intrinsic component of endoplasmic reticulum membrane	13/244	166/19559	2.64372e-06	1.92406e-06
GO:0044853	plasma membrane raft	11/244	113/19559	2.64372e-06	1.92406e-06
GO:0030665	clathrin-coated vesicle membrane	11/244	118/19559	3.63354e-06	2.64443e-06
GO:0005765	lysosomal membrane	19/244	375/19559	3.63354e-06	2.64443e-06
GO:0098852	lytic vacuole membrane	19/244	375/19559	3.63354e-06	2.64443e-06
GO:0070821	tertiary granule membrane	9/244	73/19559	3.96707e-06	2.88717e-06
GO:0005798	Golgi-associated vesicle	13/244	181/19559	5.8219e-06	4.23709e-06
GO:0030669	clathrin-coated endocytic vesicle membrane	7/244	40/19559	6.81635e-06	4.96083e-06
GO:0042581	specific granule	12/244	160/19559	9.51752e-06	6.9267e-06
GO:0030135	coated vesicle	16/244	298/19559	1.28043e-05	9.31878e-06
GO:0005769	early endosome	18/244	377/19559	1.4335e-05	1.04328e-05
GO:0005774	vacuolar membrane	19/244	427/19559	1.9944e-05	1.45149e-05
GO:0005925	focal adhesion	18/244	415/19559	5.17743e-05	3.76805e-05
GO:0030055	cell-substrate junction	18/244	423/19559	6.53293e-05	4.75456e-05
GO:0001772	immunological synapse	6/244	39/19559	7.71665e-05	5.61606e-05
GO:0005901	caveola	8/244	82/19559	7.71665e-05	5.61606e-05
GO:0045334	clathrin-coated endocytic vesicle	7/244	59/19559	7.71665e-05	5.61606e-05
GO:0005770	late endosome	14/244	278/19559	9.91554e-05	7.21637e-05
GO:0031301	integral component of organelle membrane	16/244	367/19559	0.000139204	0.000101311
GO:0032588	trans-Golgi network membrane	8/244	94/19559	0.000194758	0.000141742
GO:0062023	collagen-containing extracellular matrix	17/244	427/19559	0.00022999	0.000167383
GO:0030136	clathrin-coated vesicle	11/244	194/19559	0.000270356	0.000196761
GO:0005788	endoplasmic reticulum lumen	14/244	308/19559	0.000273301	0.000198904
GO:0031300	intrinsic component of organelle membrane	16/244	398/19559	0.000329254	0.000239626
GO:0030670	phagocytic vesicle membrane	7/244	77/19559	0.000369731	0.000269085
GO:0030658	transport vesicle membrane	11/244	209/19559	0.000485739	0.000353513
GO:0055038	recycling endosome membrane	7/244	85/19559	0.000667749	0.000485977
GO:0098802	plasma membrane signaling receptor complex	13/244	307/19559	0.000948366	0.000690206
GO:0005911	cell-cell junction	17/244	493/19559	0.00111656	0.000812617
GO:0031901	early endosome membrane	9/244	161/19559	0.00131179	0.000954698
GO:0030133	transport vesicle	15/244	410/19559	0.00138643	0.00100902
GO:0001726	ruffle	9/244	179/19559	0.00276233	0.00201038
GO:0035577	azurophil granule membrane	5/244	58/19559	0.00493076	0.00358853
GO:0031252	cell leading edge	14/244	421/19559	0.00542683	0.00394956
GO:0031983	vesicle lumen	12/244	328/19559	0.00548525	0.00399208
GO:0101003	ficolin-1-rich granule membrane	5/244	61/19559	0.00587823	0.00427808
GO:0099524	postsynaptic cytosol	3/244	18/19559	0.00805457	0.00586199
GO:0043034	costamere	3/244	19/19559	0.00931378	0.00677842
GO:0098978	glutamatergic synapse	12/244	361/19559	0.0114998	0.00836938
GO:0005838	proteasome regulatory particle	3/244	21/19559	0.0121323	0.00882972
GO:0034774	secretory granule lumen	11/244	322/19559	0.0137267	0.00999007
GO:0031594	neuromuscular junction	5/244	76/19559	0.0141783	0.0103187
GO:0055037	recycling endosome	8/244	190/19559	0.0143836	0.0104682
GO:0060205	cytoplasmic vesicle lumen	11/244	326/19559	0.0143836	0.0104682
GO:0022624	proteasome accessory complex	3/244	24/19559	0.0165798	0.0120665
GO:0005766	primary lysosome	7/244	155/19559	0.0169318	0.0123227
GO:0042582	azurophil granule	7/244	155/19559	0.0169318	0.0123227
GO:0099522	region of cytosol	3/244	25/19559	0.0178451	0.0129874
GO:0005802	trans-Golgi network	9/244	245/19559	0.0183332	0.0133426
GO:0101002	ficolin-1-rich granule	6/244	124/19559	0.0221107	0.0160918
GO:1904813	ficolin-1-rich granule lumen	6/244	124/19559	0.0221107	0.0160918
GO:0005942	phosphatidylinositol 3-kinase complex	3/244	29/19559	0.0258127	0.0187861
GO:0031234	extrinsic component of cytoplasmic side of plasma membrane	5/244	99/19559	0.037038	0.0269556
GO:0043296	apical junction complex	6/244	143/19559	0.0417876	0.0304124
GO:0008540	proteasome regulatory particle, base subcomplex	2/244	12/19559	0.0423278	0.0308055
GO:0008180	COP9 signalosome	3/244	36/19559	0.0448278	0.0326249
GO:0030175	filopodium	5/244	106/19559	0.0464041	0.0337722
GO:0072562	blood microparticle	6/244	148/19559	0.0464746	0.0338234
GO:0140375	immune receptor activity	23/244	135/18352	1.91574e-16	1.4336e-16
GO:0019955	cytokine binding	21/244	135/18352	2.47919e-14	1.85524e-14
GO:0042277	peptide binding	27/244	308/18352	1.57857e-12	1.18128e-12
GO:0033218	amide binding	29/244	381/18352	4.49214e-12	3.36158e-12
GO:0004896	cytokine receptor activity	15/244	97/18352	3.01253e-10	2.25435e-10
GO:0048018	receptor ligand activity	28/244	487/18352	6.07221e-09	4.54399e-09
GO:0045309	protein phosphorylated amino acid binding	11/244	53/18352	6.07221e-09	4.54399e-09
GO:0051219	phosphoprotein binding	13/244	85/18352	6.07221e-09	4.54399e-09
GO:0030546	signaling receptor activator activity	28/244	492/18352	6.07221e-09	4.54399e-09
GO:0042605	peptide antigen binding	9/244	31/18352	9.62736e-09	7.2044e-09
GO:0044389	ubiquitin-like protein ligase binding	21/244	316/18352	8.03729e-08	6.01451e-08
GO:0031625	ubiquitin protein ligase binding	20/244	297/18352	1.44213e-07	1.07919e-07
GO:0001784	phosphotyrosine residue binding	9/244	42/18352	1.44213e-07	1.07919e-07
GO:0008083	growth factor activity	15/244	162/18352	1.76043e-07	1.31737e-07
GO:0019199	transmembrane receptor protein kinase activity	11/244	80/18352	3.13831e-07	2.34848e-07
GO:0008528	G protein-coupled peptide receptor activity	14/244	148/18352	3.8721e-07	2.89759e-07
GO:0001653	peptide receptor activity	14/244	152/18352	5.13818e-07	3.84503e-07
GO:0005125	cytokine activity	17/244	235/18352	5.34959e-07	4.00323e-07
GO:0023023	MHC protein complex binding	7/244	25/18352	7.64614e-07	5.7218e-07
GO:0001530	lipopolysaccharide binding	7/244	33/18352	5.89586e-06	4.41202e-06
GO:0004713	protein tyrosine kinase activity	12/244	135/18352	6.65873e-06	4.9829e-06
GO:0038187	pattern recognition receptor activity	6/244	23/18352	1.08466e-05	8.11682e-06
GO:0005024	transforming growth factor beta-activated receptor activity	5/244	13/18352	1.12509e-05	8.41932e-06
GO:0005178	integrin binding	12/244	144/18352	1.17502e-05	8.79299e-06
GO:0023026	MHC class II protein complex binding	5/244	16/18352	3.4001e-05	2.54438e-05
GO:0019838	growth factor binding	11/244	136/18352	4.37729e-05	3.27564e-05
GO:0015026	coreceptor activity	7/244	48/18352	6.352e-05	4.75336e-05
GO:0005126	cytokine receptor binding	15/244	271/18352	7.21368e-05	5.39818e-05
GO:0004675	transmembrane receptor protein serine/threonine kinase activity	5/244	19/18352	7.55235e-05	5.65162e-05
GO:0019956	chemokine binding	6/244	33/18352	7.80753e-05	5.84257e-05
GO:0017046	peptide hormone binding	7/244	51/18352	8.4092e-05	6.29282e-05
GO:0032395	MHC class II receptor activity	4/244	10/18352	0.000103344	7.73349e-05
GO:0019902	phosphatase binding	12/244	194/18352	0.000192743	0.000144234
GO:0004875	complement receptor activity	4/244	12/18352	0.000224506	0.000168004
GO:0042562	hormone binding	8/244	84/18352	0.000249771	0.00018691
GO:0001637	G protein-coupled chemoattractant receptor activity	5/244	26/18352	0.000310342	0.000232237
GO:0004950	chemokine receptor activity	5/244	26/18352	0.000310342	0.000232237
GO:0004674	protein serine/threonine kinase activity	18/244	435/18352	0.000324062	0.000242504
GO:0004715	non-membrane spanning protein tyrosine kinase activity	6/244	46/18352	0.000439614	0.000328974
GO:0001664	G protein-coupled receptor binding	14/244	293/18352	0.000551174	0.000412458
GO:0050700	CARD domain binding	4/244	16/18352	0.000656425	0.00049122
GO:0001618	virus receptor activity	7/244	74/18352	0.000727032	0.000544057
GO:0140272	exogenous protein binding	7/244	74/18352	0.000727032	0.000544057
GO:0003725	double-stranded RNA binding	7/244	76/18352	0.000843937	0.00063154
GO:0003823	antigen binding	10/244	168/18352	0.00105212	0.000787328
GO:0045296	cadherin binding	14/244	332/18352	0.00181226	0.00135616
GO:0004714	transmembrane receptor protein tyrosine kinase activity	6/244	61/18352	0.00183139	0.00137048
GO:0019903	protein phosphatase binding	9/244	149/18352	0.00199174	0.00149047
GO:0016493	C-C chemokine receptor activity	4/244	23/18352	0.00243406	0.00182147
GO:0050431	transforming growth factor beta binding	4/244	23/18352	0.00243406	0.00182147
GO:0005031	tumor necrosis factor-activated receptor activity	3/244	10/18352	0.00272692	0.00204063
GO:0036312	phosphatidylinositol 3-kinase regulatory subunit binding	3/244	10/18352	0.00272692	0.00204063
GO:0019957	C-C chemokine binding	4/244	24/18352	0.00272692	0.00204063
GO:0031072	heat shock protein binding	8/244	127/18352	0.00305168	0.00228365
GO:1990782	protein tyrosine kinase binding	7/244	98/18352	0.00333698	0.00249715
GO:0005035	death receptor activity	3/244	12/18352	0.00450968	0.00337471
GO:0035325	Toll-like receptor binding	3/244	12/18352	0.00450968	0.00337471
GO:0035035	histone acetyltransferase binding	4/244	28/18352	0.00460534	0.00344629
GO:0001540	amyloid-beta binding	6/244	77/18352	0.00522099	0.003907
GO:0043548	phosphatidylinositol 3-kinase binding	4/244	30/18352	0.00583578	0.00436706
GO:0019207	kinase regulator activity	10/244	216/18352	0.00586033	0.00438543
GO:0044548	S100 protein binding	3/244	14/18352	0.00672606	0.00503328
GO:0030246	carbohydrate binding	11/244	267/18352	0.00810941	0.00606848
GO:0008035	high-density lipoprotein particle binding	3/244	16/18352	0.00967809	0.00724236
GO:0046935	1-phosphatidylinositol-3-kinase regulator activity	3/244	16/18352	0.00967809	0.00724236
GO:0043394	proteoglycan binding	4/244	36/18352	0.0107137	0.00801734
GO:0034185	apolipoprotein binding	3/244	17/18352	0.0112898	0.00844842
GO:0035014	phosphatidylinositol 3-kinase regulator activity	3/244	20/18352	0.018108	0.0135507
GO:0042287	MHC protein binding	4/244	42/18352	0.0182983	0.0136931
GO:0030971	receptor tyrosine kinase binding	5/244	72/18352	0.0212512	0.0159028
GO:0038024	cargo receptor activity	5/244	73/18352	0.0222531	0.0166525
GO:0048156	tau protein binding	4/244	45/18352	0.0226293	0.0169341
GO:0046982	protein heterodimerization activity	11/244	321/18352	0.0294934	0.0220707
GO:0005539	glycosaminoglycan binding	9/244	232/18352	0.0294934	0.0220707
GO:0046332	SMAD binding	5/244	79/18352	0.029646	0.0221848
GO:0008198	ferrous iron binding	3/244	26/18352	0.0348466	0.0260766
GO:0044183	protein folding chaperone	3/244	27/18352	0.0383177	0.0286741
GO:0005179	hormone activity	6/244	122/18352	0.0411188	0.0307702

## Sheet: KEGG_ME1
ID	Description	GeneRatio	BgRatio	pvalue	adjust
hsa05169	Epstein-Barr virus infection	30/191	202/8098	6.39229e-14	2.73809e-14
hsa04612	Antigen processing and presentation	20/191	78/8098	7.26172e-14	3.11051e-14
hsa04659	Th17 cell differentiation	19/191	108/8098	3.42926e-10	1.4689e-10
hsa04145	Phagosome	22/191	152/8098	3.42926e-10	1.4689e-10
hsa05164	Influenza A	23/191	172/8098	4.73085e-10	2.02643e-10
hsa05140	Leishmaniasis	16/191	77/8098	7.30277e-10	3.12809e-10
hsa04060	Cytokine-cytokine receptor interaction	29/191	295/8098	1.38565e-09	5.93533e-10
hsa05166	Human T-cell leukemia virus 1 infection	25/191	222/8098	1.64038e-09	7.02646e-10
hsa05416	Viral myocarditis	14/191	60/8098	1.76198e-09	7.54734e-10
hsa04015	Rap1 signaling pathway	24/191	210/8098	2.40767e-09	1.03131e-09
hsa05170	Human immunodeficiency virus 1 infection	24/191	212/8098	2.67384e-09	1.14532e-09
hsa05417	Lipid and atherosclerosis	24/191	215/8098	2.95531e-09	1.26589e-09
hsa04650	Natural killer cell mediated cytotoxicity	19/191	131/8098	2.95531e-09	1.26589e-09
hsa05152	Tuberculosis	22/191	180/8098	2.95531e-09	1.26589e-09
hsa05163	Human cytomegalovirus infection	24/191	225/8098	6.80667e-09	2.91559e-09
hsa05150	Staphylococcus aureus infection	16/191	96/8098	8.84474e-09	3.78859e-09
hsa05330	Allograft rejection	11/191	38/8098	8.84474e-09	3.78859e-09
hsa05167	Kaposi sarcoma-associated herpesvirus infection	22/191	194/8098	9.91415e-09	4.24666e-09
hsa05171	Coronavirus disease - COVID-19	24/191	232/8098	1.0113e-08	4.33186e-09
hsa04660	T cell receptor signaling pathway	16/191	104/8098	2.34565e-08	1.00474e-08
hsa05332	Graft-versus-host disease	11/191	42/8098	2.34565e-08	1.00474e-08
hsa04940	Type I diabetes mellitus	11/191	43/8098	2.94738e-08	1.26249e-08
hsa04658	Th1 and Th2 cell differentiation	15/191	92/8098	3.0075e-08	1.28824e-08
hsa04151	PI3K-Akt signaling pathway	29/191	354/8098	3.10745e-08	1.33106e-08
hsa04062	Chemokine signaling pathway	21/191	192/8098	3.45794e-08	1.48118e-08
hsa05145	Toxoplasmosis	16/191	112/8098	5.64906e-08	2.41974e-08
hsa04380	Osteoclast differentiation	17/191	128/8098	5.64906e-08	2.41974e-08
hsa05142	Chagas disease	15/191	102/8098	1.06973e-07	4.5821e-08
hsa05235	PD-L1 expression and PD-1 checkpoint pathway in cancer	14/191	89/8098	1.32145e-07	5.66034e-08
hsa05135	Yersinia infection	17/191	137/8098	1.44638e-07	6.19547e-08
hsa05162	Measles	17/191	139/8098	1.74522e-07	7.47556e-08
hsa05320	Autoimmune thyroid disease	11/191	53/8098	2.18568e-07	9.36223e-08
hsa01521	EGFR tyrosine kinase inhibitor resistance	13/191	79/8098	2.19711e-07	9.41118e-08
hsa04360	Axon guidance	19/191	182/8098	3.16143e-07	1.35418e-07
hsa04514	Cell adhesion molecules	17/191	149/8098	4.31032e-07	1.8463e-07
hsa04640	Hematopoietic cell lineage	14/191	99/8098	4.31032e-07	1.8463e-07
hsa04014	Ras signaling pathway	21/191	232/8098	6.68326e-07	2.86273e-07
hsa04620	Toll-like receptor signaling pathway	14/191	104/8098	7.70567e-07	3.30067e-07
hsa05220	Chronic myeloid leukemia	12/191	76/8098	1.03021e-06	4.41283e-07
hsa04510	Focal adhesion	19/191	201/8098	1.28743e-06	5.51461e-07
hsa05161	Hepatitis B	17/191	162/8098	1.28743e-06	5.51461e-07
hsa04621	NOD-like receptor signaling pathway	18/191	184/8098	1.58764e-06	6.80056e-07
hsa05205	Proteoglycans in cancer	19/191	205/8098	1.67e-06	7.15333e-07
hsa04666	Fc gamma R-mediated phagocytosis	13/191	97/8098	2.00672e-06	8.59566e-07
hsa04662	B cell receptor signaling pathway	12/191	82/8098	2.10705e-06	9.02541e-07
hsa04012	ErbB signaling pathway	12/191	85/8098	3.01161e-06	1.29e-06
hsa04610	Complement and coagulation cascades	12/191	85/8098	3.01161e-06	1.29e-06
hsa05160	Hepatitis C	16/191	157/8098	3.73986e-06	1.60194e-06
hsa04810	Regulation of actin cytoskeleton	19/191	218/8098	3.73986e-06	1.60194e-06
hsa05165	Human papillomavirus infection	24/191	331/8098	3.73986e-06	1.60194e-06
hsa04064	NF-kappa B signaling pathway	13/191	104/8098	3.93251e-06	1.68447e-06
hsa05133	Pertussis	11/191	76/8098	6.29747e-06	2.69748e-06
hsa05168	Herpes simplex virus 1 infection	30/191	497/8098	6.79934e-06	2.91245e-06
hsa05323	Rheumatoid arthritis	12/191	93/8098	7.03819e-06	3.01476e-06
hsa04072	Phospholipase D signaling pathway	15/191	148/8098	7.92822e-06	3.396e-06
hsa05321	Inflammatory bowel disease	10/191	65/8098	1.00741e-05	4.31518e-06
hsa05215	Prostate cancer	12/191	97/8098	1.05074e-05	4.5008e-06
hsa05212	Pancreatic cancer	10/191	76/8098	4.14136e-05	1.77393e-05
hsa04670	Leukocyte transendothelial migration	12/191	114/8098	5.54219e-05	2.37396e-05
hsa04672	Intestinal immune network for IgA production	8/191	49/8098	6.27088e-05	2.68609e-05
hsa05418	Fluid shear stress and atherosclerosis	13/191	139/8098	8.49803e-05	3.64008e-05
hsa05203	Viral carcinogenesis	16/191	204/8098	8.80404e-05	3.77115e-05
hsa04630	JAK-STAT signaling pathway	14/191	162/8098	9.731e-05	4.16821e-05
hsa04664	Fc epsilon RI signaling pathway	9/191	68/8098	0.000100083	4.28697e-05
hsa05211	Renal cell carcinoma	9/191	69/8098	0.000111046	4.75657e-05
hsa05225	Hepatocellular carcinoma	14/191	168/8098	0.000139473	5.97422e-05
hsa05218	Melanoma	9/191	72/8098	0.000152234	6.52085e-05
hsa04066	HIF-1 signaling pathway	11/191	109/8098	0.000163892	7.0202e-05
hsa04010	MAPK signaling pathway	19/191	294/8098	0.00020379	8.72921e-05
hsa05131	Shigellosis	17/191	247/8098	0.000229586	9.83417e-05
hsa05310	Asthma	6/191	31/8098	0.000233164	9.98744e-05
hsa05322	Systemic lupus erythematosus	12/191	136/8098	0.000265264	0.000113624
hsa05231	Choline metabolism in cancer	10/191	98/8098	0.000308077	0.000131963
hsa04722	Neurotrophin signaling pathway	11/191	119/8098	0.000337139	0.000144411
hsa04933	AGE-RAGE signaling pathway in diabetic complications	10/191	100/8098	0.000355805	0.000152407
hsa04936	Alcoholic liver disease	12/191	142/8098	0.000376626	0.000161325
hsa04919	Thyroid hormone signaling pathway	11/191	121/8098	0.000376626	0.000161325
hsa04550	Signaling pathways regulating pluripotency of stem cells	12/191	143/8098	0.000397135	0.00017011
hsa05224	Breast cancer	12/191	147/8098	0.000509638	0.0002183
hsa05210	Colorectal cancer	9/191	86/8098	0.000518594	0.000222137
hsa04024	cAMP signaling pathway	15/191	219/8098	0.000565135	0.000242072
hsa04926	Relaxin signaling pathway	11/191	129/8098	0.000625601	0.000267972
hsa04218	Cellular senescence	12/191	156/8098	0.000845494	0.000362162
hsa04390	Hippo signaling pathway	12/191	157/8098	0.000886194	0.000379596
hsa04350	TGF-beta signaling pathway	9/191	94/8098	0.000960194	0.000411293
hsa05214	Glioma	8/191	75/8098	0.000961282	0.000411759
hsa04217	Necroptosis	12/191	159/8098	0.000961282	0.000411759
hsa05213	Endometrial cancer	7/191	58/8098	0.00103777	0.000444521
hsa04061	Viral protein interaction with cytokine and cytokine receptor	9/191	100/8098	0.00145265	0.000622231
hsa04916	Melanogenesis	9/191	101/8098	0.00154549	0.000662
hsa04611	Platelet activation	10/191	124/8098	0.00169593	0.00072644
hsa04625	C-type lectin receptor signaling pathway	9/191	104/8098	0.00187216	0.000801927
hsa05226	Gastric cancer	11/191	149/8098	0.00190046	0.000814051
hsa05132	Salmonella infection	15/191	249/8098	0.00190987	0.000818079
hsa04144	Endocytosis	15/191	252/8098	0.00213702	0.000915378
hsa05221	Acute myeloid leukemia	7/191	67/8098	0.00230192	0.000986012
hsa04540	Gap junction	8/191	88/8098	0.00252511	0.00108161
hsa04080	Neuroactive ligand-receptor interaction	18/191	343/8098	0.00280964	0.00120349
hsa05230	Central carbon metabolism in cancer	7/191	70/8098	0.00289964	0.00124204
hsa04520	Adherens junction	7/191	71/8098	0.00312227	0.0013374
hsa05223	Non-small cell lung cancer	7/191	72/8098	0.00335726	0.00143806
hsa04020	Calcium signaling pathway	14/191	240/8098	0.00357561	0.00153159
hsa04613	Neutrophil extracellular trap formation	12/191	190/8098	0.00391528	0.00167709
hsa05340	Primary immunodeficiency	5/191	38/8098	0.00410319	0.00175757
hsa04935	Growth hormone synthesis, secretion and action	9/191	119/8098	0.00426768	0.00182803
hsa01522	Endocrine resistance	8/191	98/8098	0.00463262	0.00198435
hsa05100	Bacterial invasion of epithelial cells	7/191	77/8098	0.00468692	0.00200761
hsa05130	Pathogenic Escherichia coli infection	12/191	197/8098	0.00505993	0.00216739
hsa04370	VEGF signaling pathway	6/191	59/8098	0.00538004	0.0023045
hsa04934	Cushing syndrome	10/191	155/8098	0.00752063	0.00322142
hsa04210	Apoptosis	9/191	136/8098	0.0099267	0.00425204
hsa04924	Renin secretion	6/191	69/8098	0.0114768	0.00491603
hsa05222	Small cell lung cancer	7/191	92/8098	0.0119913	0.0051364
hsa04622	RIG-I-like receptor signaling pathway	6/191	70/8098	0.0119913	0.0051364
hsa04917	Prolactin signaling pathway	6/191	70/8098	0.0119913	0.0051364
hsa05206	MicroRNAs in cancer	15/191	310/8098	0.0128413	0.00550048
hsa04071	Sphingolipid signaling pathway	8/191	119/8098	0.0137719	0.00589909
hsa05146	Amoebiasis	7/191	102/8098	0.0199704	0.00855418
hsa04921	Oxytocin signaling pathway	9/191	154/8098	0.0204137	0.00874406
hsa05134	Legionellosis	5/191	57/8098	0.0207057	0.00886914
hsa04150	mTOR signaling pathway	9/191	155/8098	0.0208924	0.00894911
hsa05020	Prion disease	13/191	273/8098	0.0234333	0.0100375
hsa04270	Vascular smooth muscle contraction	8/191	134/8098	0.0258629	0.0110782
hsa04216	Ferroptosis	4/191	41/8098	0.0286455	0.0122701
hsa04623	Cytosolic DNA-sensing pathway	5/191	63/8098	0.0295752	0.0126683
hsa05217	Basal cell carcinoma	5/191	63/8098	0.0295752	0.0126683
hsa04668	TNF signaling pathway	7/191	112/8098	0.029945	0.0128268
hsa04929	GnRH secretion	5/191	64/8098	0.030994	0.0132761
hsa04211	Longevity regulating pathway	6/191	89/8098	0.0328721	0.0140805
hsa05010	Alzheimer disease	16/191	384/8098	0.0338442	0.0144969
hsa05207	Chemical carcinogenesis - receptor activation	10/191	212/8098	0.0498663	0.0213599

## Sheet: GO_ME4
ID	Description	GeneRatio	BgRatio	pvalue	padjust
GO:0032496	response to lipopolysaccharide	14/73	334/18866	8.35e-08	5.17e-08
GO:0002237	response to molecule of bacterial origin	14/73	356/18866	9.72e-08	6.02e-08
GO:0042742	defense response to bacterium	13/73	348/18866	6.21e-07	3.85e-07
GO:0030595	leukocyte chemotaxis	11/73	232/18866	8.92e-07	5.53e-07
GO:0060326	cell chemotaxis	12/73	311/18866	1.06e-06	6.55e-07
GO:0031349	positive regulation of defense response	13/73	385/18866	1.06e-06	6.55e-07
GO:0051047	positive regulation of secretion	12/73	340/18866	2.42e-06	1.5e-06
GO:0140353	lipid export from cell	6/73	40/18866	3.01e-06	1.86e-06
GO:0050832	defense response to fungus	6/73	41/18866	3.12e-06	1.93e-06
GO:0044060	regulation of endocrine process	6/73	44/18866	4.37e-06	2.71e-06
GO:0060986	endocrine hormone secretion	6/73	47/18866	5.99e-06	3.71e-06
GO:1903532	positive regulation of secretion by cell	11/73	313/18866	6.68e-06	4.14e-06
GO:0035933	glucocorticoid secretion	4/73	10/18866	8.36e-06	5.18e-06
GO:0019730	antimicrobial humoral response	8/73	137/18866	1.03e-05	6.41e-06
GO:0009620	response to fungus	6/73	54/18866	1.03e-05	6.41e-06
GO:0007586	digestion	8/73	141/18866	1.14e-05	7.04e-06
GO:0071222	cellular response to lipopolysaccharide	9/73	208/18866	1.6e-05	9.94e-06
GO:0043270	positive regulation of ion transport	10/73	284/18866	1.95e-05	1.21e-05
GO:0050729	positive regulation of inflammatory response	8/73	158/18866	2.18e-05	1.35e-05
GO:0071219	cellular response to molecule of bacterial origin	9/73	222/18866	2.18e-05	1.35e-05
GO:0097529	myeloid leukocyte migration	9/73	222/18866	2.18e-05	1.35e-05
GO:0031640	killing of cells of other organism	6/73	65/18866	2.18e-05	1.35e-05
GO:0006959	humoral immune response	11/73	377/18866	2.29e-05	1.42e-05
GO:2000846	regulation of corticosteroid hormone secretion	4/73	15/18866	2.9e-05	1.8e-05
GO:0097305	response to alcohol	9/73	234/18866	2.97e-05	1.84e-05
GO:1905952	regulation of lipid localization	8/73	171/18866	3.09e-05	1.92e-05
GO:0035930	corticosteroid hormone secretion	4/73	16/18866	3.43e-05	2.13e-05
GO:0071216	cellular response to biotic stimulus	9/73	246/18866	4.01e-05	2.48e-05
GO:0045471	response to ethanol	7/73	122/18866	4.01e-05	2.48e-05
GO:0033555	multicellular organismal response to stress	6/73	76/18866	4.09e-05	2.54e-05
GO:0001936	regulation of endothelial cell proliferation	8/73	184/18866	4.53e-05	2.81e-05
GO:2000831	regulation of steroid hormone secretion	4/73	18/18866	4.82e-05	2.98e-05
GO:0008217	regulation of blood pressure	8/73	187/18866	4.82e-05	2.98e-05
GO:0050886	endocrine process	6/73	84/18866	6.4e-05	3.97e-05
GO:0046883	regulation of hormone secretion	9/73	267/18866	6.4e-05	3.97e-05
GO:0009615	response to virus	10/73	349/18866	6.47e-05	4.01e-05
GO:0001935	endothelial cell proliferation	8/73	199/18866	6.87e-05	4.26e-05
GO:0043434	response to peptide hormone	11/73	447/18866	7.45e-05	4.62e-05
GO:0035929	steroid hormone secretion	4/73	21/18866	7.69e-05	4.77e-05
GO:1905954	positive regulation of lipid localization	6/73	94/18866	0.000108206	6.7e-05
GO:0007623	circadian rhythm	8/73	218/18866	0.000122864	7.61e-05
GO:0044706	multi-multicellular organism process	8/73	226/18866	0.000156862	9.72e-05
GO:0022600	digestive system process	6/73	102/18866	0.00016246	0.000100666
GO:0046879	hormone secretion	9/73	314/18866	0.000190066	0.000117771
GO:0048520	positive regulation of behavior	4/73	27/18866	0.000190066	0.000117771
GO:0007218	neuropeptide signaling pathway	6/73	106/18866	0.000190066	0.000117771
GO:0009914	hormone transport	9/73	323/18866	0.000228006	0.00014128
GO:0001558	regulation of cell growth	10/73	420/18866	0.000254267	0.000157552
GO:0001938	positive regulation of endothelial cell proliferation	6/73	113/18866	0.000258695	0.000160296
GO:0002548	monocyte chemotaxis	5/73	67/18866	0.000309078	0.000191514
GO:0052548	regulation of endopeptidase activity	10/73	434/18866	0.000319329	0.000197866
GO:0010951	negative regulation of endopeptidase activity	8/73	258/18866	0.000336483	0.000208495
GO:0032370	positive regulation of lipid transport	5/73	70/18866	0.000355432	0.000220237
GO:0050795	regulation of behavior	5/73	70/18866	0.000355432	0.000220237
GO:0048638	regulation of developmental growth	9/73	353/18866	0.000399	0.000247233
GO:0051091	positive regulation of DNA-binding transcription factor activity	8/73	270/18866	0.00043179	0.000267551
GO:0051090	regulation of DNA-binding transcription factor activity	10/73	455/18866	0.00043179	0.000267551
GO:0098801	regulation of renal system process	4/73	35/18866	0.000434492	0.000269225
GO:0010466	negative regulation of peptidase activity	8/73	272/18866	0.000436008	0.000270164
GO:0007565	female pregnancy	7/73	196/18866	0.000456111	0.000282621
GO:0046887	positive regulation of hormone secretion	6/73	131/18866	0.000486627	0.000301529
GO:0052547	regulation of peptidase activity	10/73	466/18866	0.000488502	0.000302691
GO:0045861	negative regulation of proteolysis	9/73	369/18866	0.00049642	0.000307598
GO:0032368	regulation of lipid transport	6/73	135/18866	0.000550747	0.00034126
GO:0001662	behavioral fear response	4/73	39/18866	0.000589561	0.000365311
GO:0050829	defense response to Gram-negative bacterium	5/73	81/18866	0.000589561	0.000365311
GO:0060456	positive regulation of digestive system process	3/73	13/18866	0.000589561	0.000365311
GO:0002209	behavioral defense response	4/73	40/18866	0.000628221	0.000389266
GO:0032892	positive regulation of organic acid transport	4/73	40/18866	0.000628221	0.000389266
GO:0016049	cell growth	10/73	490/18866	0.000667334	0.000413501
GO:0042596	fear response	4/73	41/18866	0.000674553	0.000417974
GO:0043154	negative regulation of cysteine-type endopeptidase activity involved in apoptotic process	5/73	85/18866	0.000677484	0.00041979
GO:0043281	regulation of cysteine-type endopeptidase activity involved in apoptotic process	7/73	215/18866	0.000677484	0.00041979
GO:0045472	response to ether	3/73	14/18866	0.000677484	0.00041979
GO:0044058	regulation of digestive system process	4/73	42/18866	0.000703737	0.000436057
GO:0010959	regulation of metal ion transport	9/73	396/18866	0.000719903	0.000446074
GO:1903522	regulation of blood circulation	8/73	303/18866	0.000727987	0.000451084
GO:1901653	cellular response to peptide	9/73	398/18866	0.000729817	0.000452218
GO:0048511	rhythmic process	8/73	305/18866	0.000743778	0.000460868
GO:0014002	astrocyte development	4/73	45/18866	0.000870563	0.000539428
GO:2000117	negative regulation of cysteine-type endopeptidase activity	5/73	93/18866	0.000949683	0.000588454
GO:0051092	positive regulation of NF-kappaB transcription factor activity	6/73	159/18866	0.00108026	0.000669365
GO:0002690	positive regulation of leukocyte chemotaxis	5/73	96/18866	0.00108026	0.000669365
GO:0071674	mononuclear cell migration	5/73	97/18866	0.0011192	0.000693493
GO:0050727	regulation of inflammatory response	9/73	425/18866	0.0011192	0.000693493
GO:2000116	regulation of cysteine-type endopeptidase activity	7/73	239/18866	0.00114039	0.000706619
GO:0050830	defense response to Gram-positive bacterium	5/73	99/18866	0.00119514	0.000740545
GO:0010876	lipid localization	9/73	440/18866	0.00141289	0.000875471
GO:0030593	neutrophil chemotaxis	5/73	103/18866	0.00141289	0.000875471
GO:0042391	regulation of membrane potential	9/73	443/18866	0.00144728	0.000896783
GO:0043279	response to alkaloid	5/73	104/18866	0.00144728	0.000896783
GO:1901342	regulation of vasculature development	9/73	444/18866	0.0014511	0.000899148
GO:0007631	feeding behavior	5/73	105/18866	0.00146878	0.000910104
GO:0001906	cell killing	6/73	172/18866	0.00146878	0.000910104
GO:0032757	positive regulation of interleukin-8 production	4/73	54/18866	0.00150278	0.000931171
GO:0019233	sensory perception of pain	5/73	106/18866	0.00150278	0.000931171
GO:0001659	temperature homeostasis	6/73	174/18866	0.0015179	0.00094054
GO:0008016	regulation of heart contraction	7/73	256/18866	0.00154592	0.000957902
GO:0007620	copulation	3/73	20/18866	0.00155814	0.000965472
GO:0050673	epithelial cell proliferation	9/73	453/18866	0.00155814	0.000965472
GO:0051607	defense response to virus	7/73	258/18866	0.00157533	0.000976124
GO:0007611	learning or memory	7/73	260/18866	0.00163751	0.00101465
GO:0035813	regulation of renal sodium excretion	3/73	21/18866	0.00171182	0.0010607
GO:0048305	immunoglobulin secretion	3/73	21/18866	0.00171182	0.0010607
GO:0002526	acute inflammatory response	5/73	111/18866	0.00171182	0.0010607
GO:1903793	positive regulation of anion transport	4/73	58/18866	0.00180124	0.0011161
GO:0071347	cellular response to interleukin-1	6/73	183/18866	0.00180505	0.00111846
GO:0035821	modulation of process of other organism	5/73	113/18866	0.00180505	0.00111846
GO:0003012	muscle system process	9/73	467/18866	0.00180505	0.00111846
GO:0015850	organic hydroxy compound transport	7/73	268/18866	0.00183632	0.00113784
GO:0019731	antibacterial humoral response	4/73	59/18866	0.00183982	0.00114001
GO:0031667	response to nutrient levels	9/73	473/18866	0.00193071	0.00119633
GO:0001836	release of cytochrome c from mitochondria	4/73	60/18866	0.00193071	0.00119633
GO:0035812	renal sodium excretion	3/73	23/18866	0.00208282	0.00129058
GO:0003018	vascular process in circulatory system	6/73	190/18866	0.00208282	0.00129058
GO:0044062	regulation of excretion	3/73	24/18866	0.00233725	0.00144823
GO:1990266	neutrophil migration	5/73	122/18866	0.00240386	0.00148951
GO:0032868	response to insulin	7/73	283/18866	0.00240386	0.00148951
GO:0070252	actin-mediated cell contraction	5/73	123/18866	0.00245655	0.00152216
GO:0048247	lymphocyte chemotaxis	4/73	65/18866	0.00246714	0.00152872
GO:0098586	cellular response to virus	4/73	65/18866	0.00246714	0.00152872
GO:0002688	regulation of leukocyte chemotaxis	5/73	124/18866	0.00248936	0.00154248
GO:0060047	heart contraction	7/73	287/18866	0.0025159	0.00155893
GO:0032890	regulation of organic acid transport	4/73	67/18866	0.00270964	0.00167898
GO:0071621	granulocyte chemotaxis	5/73	127/18866	0.00271892	0.00168473
GO:0006869	lipid transport	8/73	393/18866	0.00276083	0.00171069
GO:0050678	regulation of epithelial cell proliferation	8/73	395/18866	0.00283616	0.00175738
GO:0002576	platelet degranulation	5/73	129/18866	0.00285739	0.00177053
GO:0042493	response to drug	8/73	397/18866	0.00289055	0.00179107
GO:0003015	heart process	7/73	297/18866	0.00291905	0.00180873
GO:0071356	cellular response to tumor necrosis factor	7/73	297/18866	0.00291905	0.00180873
GO:0045765	regulation of angiogenesis	8/73	403/18866	0.00313015	0.00193954
GO:0050890	cognition	7/73	302/18866	0.00314753	0.00195031
GO:0050679	positive regulation of epithelial cell proliferation	6/73	211/18866	0.00314753	0.00195031
GO:0070555	response to interleukin-1	6/73	211/18866	0.00314753	0.00195031
GO:0006972	hyperosmotic response	3/73	28/18866	0.00317255	0.00196581
GO:0002696	positive regulation of leukocyte activation	8/73	406/18866	0.00317255	0.00196581
GO:0030073	insulin secretion	6/73	213/18866	0.00324091	0.00200817
GO:0050671	positive regulation of lymphocyte proliferation	5/73	136/18866	0.00336968	0.00208796
GO:0032946	positive regulation of mononuclear cell proliferation	5/73	137/18866	0.00346197	0.00214515
GO:2001233	regulation of apoptotic signaling pathway	8/73	413/18866	0.00346316	0.00214589
GO:0050670	regulation of lymphocyte proliferation	6/73	219/18866	0.00361392	0.0022393
GO:0031100	animal organ regeneration	4/73	75/18866	0.00361392	0.0022393
GO:0061844	antimicrobial humoral immune response mediated by antimicrobial peptide	4/73	75/18866	0.00361392	0.0022393
GO:0001516	prostaglandin biosynthetic process	3/73	30/18866	0.00361392	0.0022393
GO:0019934	cGMP-mediated signaling	3/73	30/18866	0.00361392	0.0022393
GO:0046457	prostanoid biosynthetic process	3/73	30/18866	0.00361392	0.0022393
GO:0048265	response to pain	3/73	30/18866	0.00361392	0.0022393
GO:0032944	regulation of mononuclear cell proliferation	6/73	221/18866	0.00366451	0.00227065
GO:0050867	positive regulation of cell activation	8/73	421/18866	0.00370806	0.00229763
GO:0002687	positive regulation of leukocyte migration	5/73	142/18866	0.0037928	0.00235014
GO:0019935	cyclic-nucleotide-mediated signaling	6/73	224/18866	0.00380984	0.0023607
GO:0002675	positive regulation of acute inflammatory response	3/73	31/18866	0.00380984	0.0023607
GO:0014072	response to isoquinoline alkaloid	3/73	31/18866	0.00380984	0.0023607
GO:0043278	response to morphine	3/73	31/18866	0.00380984	0.0023607
GO:0034612	response to tumor necrosis factor	7/73	320/18866	0.00385708	0.00238997
GO:0043900	regulation of multi-organism process	4/73	78/18866	0.00385708	0.00238997
GO:0050921	positive regulation of chemotaxis	5/73	144/18866	0.00386801	0.00239674
GO:0007204	positive regulation of cytosolic calcium ion concentration	7/73	322/18866	0.00394427	0.00244399
GO:0007612	learning	5/73	145/18866	0.00394427	0.00244399
GO:0051235	maintenance of location	7/73	324/18866	0.00404499	0.00250641
GO:0042755	eating behavior	3/73	33/18866	0.00440005	0.00272641
GO:0070665	positive regulation of leukocyte proliferation	5/73	150/18866	0.0045018	0.00278946
GO:0097530	granulocyte migration	5/73	150/18866	0.0045018	0.00278946
GO:1904018	positive regulation of vasculature development	6/73	235/18866	0.00460372	0.00285261
GO:0048708	astrocyte differentiation	4/73	83/18866	0.00463161	0.00286989
GO:0030431	sleep	3/73	34/18866	0.00464061	0.00287547
GO:0035633	maintenance of blood-brain barrier	3/73	34/18866	0.00464061	0.00287547
GO:0030048	actin filament-based movement	5/73	153/18866	0.00478663	0.00296594
GO:0070663	regulation of leukocyte proliferation	6/73	240/18866	0.00500039	0.0030984
GO:0010721	negative regulation of cell development	7/73	343/18866	0.00531658	0.00329432
GO:0051781	positive regulation of cell division	4/73	87/18866	0.00531658	0.00329432
GO:1901099	negative regulation of signal transduction in absence of ligand	3/73	36/18866	0.00531658	0.00329432
GO:2001240	negative regulation of extrinsic apoptotic signaling pathway in absence of ligand	3/73	36/18866	0.00531658	0.00329432
GO:0019932	second-messenger-mediated signaling	8/73	456/18866	0.00543492	0.00336764
GO:0048545	response to steroid hormone	7/73	346/18866	0.00550216	0.00340931
GO:1904062	regulation of cation transmembrane transport	7/73	349/18866	0.00576185	0.00357022
GO:0009306	protein secretion	8/73	462/18866	0.00582869	0.00361164
GO:2001236	regulation of extrinsic apoptotic signaling pathway	5/73	162/18866	0.00584728	0.00362316
GO:0035592	establishment of protein localization to extracellular region	8/73	463/18866	0.00584728	0.00362316
GO:0032094	response to food	3/73	38/18866	0.00596988	0.00369912
GO:0051954	positive regulation of amine transport	3/73	38/18866	0.00596988	0.00369912
GO:0051952	regulation of amine transport	4/73	91/18866	0.00596988	0.00369912
GO:0045926	negative regulation of growth	6/73	254/18866	0.00621232	0.00384935
GO:0071692	protein localization to extracellular region	8/73	470/18866	0.00621232	0.00384935
GO:0051480	regulation of cytosolic calcium ion concentration	7/73	357/18866	0.00621232	0.00384935
GO:0030049	muscle filament sliding	3/73	39/18866	0.00621232	0.00384935
GO:0033275	actin-myosin filament sliding	3/73	39/18866	0.00621232	0.00384935
GO:0002532	production of molecular mediator involved in inflammatory response	4/73	93/18866	0.00621232	0.00384935
GO:0032677	regulation of interleukin-8 production	4/73	93/18866	0.00621232	0.00384935
GO:0051702	interaction with symbiont	4/73	93/18866	0.00621232	0.00384935
GO:0051346	negative regulation of hydrolase activity	8/73	473/18866	0.00631514	0.00391306
GO:0030072	peptide hormone secretion	6/73	257/18866	0.00633375	0.00392459
GO:0045778	positive regulation of ossification	4/73	94/18866	0.00636953	0.00394676
GO:1902895	positive regulation of pri-miRNA transcription by RNA polymerase II	3/73	40/18866	0.00643129	0.00398503
GO:0006936	muscle contraction	7/73	362/18866	0.00643129	0.00398503
GO:0055002	striated muscle cell development	5/73	169/18866	0.00643129	0.00398503
GO:0003073	regulation of systemic arterial blood pressure	4/73	95/18866	0.00643129	0.00398503
GO:0060337	type I interferon signaling pathway	4/73	95/18866	0.00643129	0.00398503
GO:0071357	cellular response to type I interferon	4/73	95/18866	0.00643129	0.00398503
GO:0001894	tissue homeostasis	6/73	261/18866	0.00659773	0.00408816
GO:0030307	positive regulation of cell growth	5/73	171/18866	0.00666471	0.00412966
GO:0002251	organ or tissue specific immune response	3/73	41/18866	0.00667712	0.00413735
GO:0007618	mating	3/73	41/18866	0.00667712	0.00413735
GO:0120162	positive regulation of cold-induced thermogenesis	4/73	97/18866	0.00678923	0.00420682
GO:0045862	positive regulation of proteolysis	7/73	370/18866	0.00701316	0.00434557
GO:0043312	neutrophil degranulation	8/73	487/18866	0.00709777	0.004398
GO:0015837	amine transport	4/73	99/18866	0.00715877	0.0044358
GO:0034340	response to type I interferon	4/73	99/18866	0.00715877	0.0044358
GO:0051817	modulation of process of other organism involved in symbiotic interaction	4/73	99/18866	0.00715877	0.0044358
GO:0002283	neutrophil activation involved in immune response	8/73	490/18866	0.00724934	0.00449192
GO:0002702	positive regulation of production of molecular mediator of immune response	4/73	100/18866	0.00736526	0.00456375
GO:0072503	cellular divalent inorganic cation homeostasis	8/73	492/18866	0.00737542	0.00457004
GO:0032637	interleukin-8 production	4/73	101/18866	0.00753025	0.00466598
GO:0042102	positive regulation of T cell proliferation	4/73	101/18866	0.00753025	0.00466598
GO:0007168	receptor guanylyl cyclase signaling pathway	2/73	10/18866	0.00753025	0.00466598
GO:0014049	positive regulation of glutamate secretion	2/73	10/18866	0.00753025	0.00466598
GO:0032308	positive regulation of prostaglandin secretion	2/73	10/18866	0.00753025	0.00466598
GO:0043084	penile erection	2/73	10/18866	0.00753025	0.00466598
GO:0070091	glucagon secretion	2/73	10/18866	0.00753025	0.00466598
GO:0070092	regulation of glucagon secretion	2/73	10/18866	0.00753025	0.00466598
GO:0032965	regulation of collagen biosynthetic process	3/73	44/18866	0.00755993	0.00468437
GO:0045927	positive regulation of growth	6/73	274/18866	0.00767426	0.00475521
GO:0050796	regulation of insulin secretion	5/73	181/18866	0.00775674	0.00480632
GO:0070498	interleukin-1-mediated signaling pathway	4/73	103/18866	0.00775674	0.00480632
GO:0022898	regulation of transmembrane transporter activity	6/73	276/18866	0.00786495	0.00487337
GO:0014047	glutamate secretion	3/73	45/18866	0.00786495	0.00487337
GO:1904646	cellular response to amyloid-beta	3/73	45/18866	0.00786495	0.00487337
GO:0048525	negative regulation of viral process	4/73	104/18866	0.0079031	0.00489701
GO:0055001	muscle cell development	5/73	183/18866	0.00795827	0.00493119
GO:0044070	regulation of anion transport	4/73	105/18866	0.00812132	0.00503223
GO:0014706	striated muscle tissue development	7/73	389/18866	0.00834308	0.00516963
GO:0032611	interleukin-1 beta production	4/73	106/18866	0.00834308	0.00516963
GO:0055017	cardiac muscle tissue growth	4/73	107/18866	0.00838597	0.00519621
GO:2001237	negative regulation of extrinsic apoptotic signaling pathway	4/73	107/18866	0.00838597	0.00519621
GO:0046651	lymphocyte proliferation	6/73	283/18866	0.00838597	0.00519621
GO:0006182	cGMP biosynthetic process	2/73	11/18866	0.00838597	0.00519621
GO:0032276	regulation of gonadotropin secretion	2/73	11/18866	0.00838597	0.00519621
GO:0032306	regulation of prostaglandin secretion	2/73	11/18866	0.00838597	0.00519621
GO:0051024	positive regulation of immunoglobulin secretion	2/73	11/18866	0.00838597	0.00519621
GO:0051673	membrane disruption in other organism	2/73	11/18866	0.00838597	0.00519621
GO:0006953	acute-phase response	3/73	47/18866	0.00838597	0.00519621
GO:0045776	negative regulation of blood pressure	3/73	47/18866	0.00838597	0.00519621
GO:0032943	mononuclear cell proliferation	6/73	286/18866	0.00876733	0.00543251
GO:0070482	response to oxygen levels	7/73	396/18866	0.00877584	0.00543779
GO:0030308	negative regulation of cell growth	5/73	190/18866	0.00877584	0.00543779
GO:2001239	regulation of extrinsic apoptotic signaling pathway in absence of ligand	3/73	48/18866	0.00877584	0.00543779
GO:0035265	organ growth	5/73	191/18866	0.00894647	0.00554351
GO:0002673	regulation of acute inflammatory response	3/73	49/18866	0.00910125	0.00563942
GO:0006692	prostanoid metabolic process	3/73	49/18866	0.00910125	0.00563942
GO:0006693	prostaglandin metabolic process	3/73	49/18866	0.00910125	0.00563942
GO:0010712	regulation of collagen metabolic process	3/73	49/18866	0.00910125	0.00563942
GO:0048512	circadian behavior	3/73	49/18866	0.00910125	0.00563942
GO:0002793	positive regulation of peptide secretion	5/73	193/18866	0.00915247	0.00567116
GO:0032409	regulation of transporter activity	6/73	291/18866	0.00917695	0.00568633
GO:0002551	mast cell chemotaxis	2/73	12/18866	0.00925311	0.00573351
GO:0007320	insemination	2/73	12/18866	0.00925311	0.00573351
GO:0010232	vascular transport	2/73	12/18866	0.00925311	0.00573351
GO:0031392	regulation of prostaglandin biosynthetic process	2/73	12/18866	0.00925311	0.00573351
GO:0042711	maternal behavior	2/73	12/18866	0.00925311	0.00573351
GO:0060746	parental behavior	2/73	12/18866	0.00925311	0.00573351
GO:0050731	positive regulation of peptidyl-tyrosine phosphorylation	5/73	195/18866	0.00925311	0.00573351
GO:0007622	rhythmic behavior	3/73	50/18866	0.00925311	0.00573351
GO:0014009	glial cell proliferation	3/73	50/18866	0.00925311	0.00573351
GO:0002040	sprouting angiogenesis	5/73	196/18866	0.00939906	0.00582395
GO:0051146	striated muscle cell differentiation	6/73	295/18866	0.00944013	0.0058494
GO:0048146	positive regulation of fibroblast proliferation	3/73	51/18866	0.0096171	0.00595906
GO:1902893	regulation of pri-miRNA transcription by RNA polymerase II	3/73	51/18866	0.0096171	0.00595906
GO:1903587	regulation of blood vessel endothelial cell proliferation involved in sprouting angiogenesis	3/73	51/18866	0.0096171	0.00595906
GO:0060537	muscle tissue development	7/73	409/18866	0.0096171	0.00595906
GO:0007626	locomotory behavior	5/73	198/18866	0.0096171	0.00595906
GO:0060419	heart growth	4/73	115/18866	0.00968931	0.0060038
GO:0055078	sodium ion homeostasis	3/73	52/18866	0.0100337	0.0062172
GO:0031099	regeneration	5/73	201/18866	0.010171	0.0063023
GO:0072676	lymphocyte migration	4/73	117/18866	0.0102177	0.00633123
GO:0016264	gap junction assembly	2/73	13/18866	0.0102249	0.00633569
GO:0033127	regulation of histone phosphorylation	2/73	13/18866	0.0102249	0.00633569
GO:0035641	locomotory exploration behavior	2/73	13/18866	0.0102249	0.00633569
GO:0042538	hyperosmotic salinity response	2/73	13/18866	0.0102249	0.00633569
GO:0097531	mast cell migration	2/73	13/18866	0.0102249	0.00633569
GO:0032964	collagen biosynthetic process	3/73	53/18866	0.0102678	0.00636227
GO:0061614	pri-miRNA transcription by RNA polymerase II	3/73	53/18866	0.0102678	0.00636227
GO:0042063	gliogenesis	6/73	307/18866	0.010891	0.00674841
GO:0046890	regulation of lipid biosynthetic process	5/73	207/18866	0.011106	0.00688161
GO:0007613	memory	4/73	121/18866	0.011106	0.00688161
GO:0032612	interleukin-1 production	4/73	121/18866	0.011106	0.00688161
GO:0002720	positive regulation of cytokine production involved in immune response	3/73	55/18866	0.011106	0.00688161
GO:0002931	response to ischemia	3/73	55/18866	0.011106	0.00688161
GO:0042304	regulation of fatty acid biosynthetic process	3/73	55/18866	0.011106	0.00688161
GO:0045766	positive regulation of angiogenesis	5/73	208/18866	0.011106	0.00688161
GO:0021782	glial cell development	4/73	122/18866	0.011106	0.00688161
GO:0009612	response to mechanical stimulus	5/73	209/18866	0.011106	0.00688161
GO:0010752	regulation of cGMP-mediated signaling	2/73	14/18866	0.011106	0.00688161
GO:0032310	prostaglandin secretion	2/73	14/18866	0.011106	0.00688161
GO:0035815	positive regulation of renal sodium excretion	2/73	14/18866	0.011106	0.00688161
GO:0043922	negative regulation by host of viral transcription	2/73	14/18866	0.011106	0.00688161
GO:0050930	induction of positive chemotaxis	2/73	14/18866	0.011106	0.00688161
GO:0070486	leukocyte aggregation	2/73	14/18866	0.011106	0.00688161
GO:0090399	replicative senescence	2/73	14/18866	0.011106	0.00688161
GO:2001279	regulation of unsaturated fatty acid biosynthetic process	2/73	14/18866	0.011106	0.00688161
GO:1904645	response to amyloid-beta	3/73	56/18866	0.011267	0.0069814
GO:0070661	leukocyte proliferation	6/73	313/18866	0.011267	0.0069814
GO:0019216	regulation of lipid metabolic process	7/73	431/18866	0.0116101	0.00719396
GO:0002685	regulation of leukocyte migration	5/73	212/18866	0.0116103	0.0071941
GO:0098900	regulation of action potential	3/73	57/18866	0.0116144	0.00719664
GO:0001952	regulation of cell-matrix adhesion	4/73	125/18866	0.0116144	0.00719664
GO:0003014	renal system process	4/73	125/18866	0.0116144	0.00719664
GO:0008637	apoptotic mitochondrial changes	4/73	125/18866	0.0116144	0.00719664
GO:0043500	muscle adaptation	4/73	125/18866	0.0116144	0.00719664
GO:0090276	regulation of peptide hormone secretion	5/73	213/18866	0.0116246	0.00720296
GO:0002043	blood vessel endothelial cell proliferation involved in sprouting angiogenesis	3/73	58/18866	0.0120562	0.00747038
GO:0007566	embryo implantation	3/73	58/18866	0.0120562	0.00747038
GO:0014048	regulation of glutamate secretion	2/73	15/18866	0.0121353	0.00751942
GO:0032274	gonadotropin secretion	2/73	15/18866	0.0121353	0.00751942
GO:1901550	regulation of endothelial cell development	2/73	15/18866	0.0121353	0.00751942
GO:1903140	regulation of establishment of endothelial barrier	2/73	15/18866	0.0121353	0.00751942
GO:0006636	unsaturated fatty acid biosynthetic process	3/73	59/18866	0.012428	0.00770076
GO:0046456	icosanoid biosynthetic process	3/73	59/18866	0.012428	0.00770076
GO:0048732	gland development	7/73	443/18866	0.012844	0.00795855
GO:0070371	ERK1 and ERK2 cascade	6/73	325/18866	0.012844	0.00795855
GO:0048747	muscle fiber development	3/73	60/18866	0.012844	0.00795855
GO:0061900	glial cell activation	3/73	60/18866	0.012844	0.00795855
GO:0097755	positive regulation of blood vessel diameter	3/73	60/18866	0.012844	0.00795855
GO:0071496	cellular response to external stimulus	6/73	326/18866	0.0129142	0.00800207
GO:0042445	hormone metabolic process	5/73	221/18866	0.0130413	0.00808079
GO:0001819	positive regulation of cytokine production	7/73	447/18866	0.0132073	0.00818367
GO:0046888	negative regulation of hormone secretion	3/73	61/18866	0.0132073	0.00818367
GO:0014061	regulation of norepinephrine secretion	2/73	16/18866	0.0132073	0.00818367
GO:0048521	negative regulation of behavior	2/73	16/18866	0.0132073	0.00818367
GO:0061450	trophoblast cell migration	2/73	16/18866	0.0132073	0.00818367
GO:1901163	regulation of trophoblast cell migration	2/73	16/18866	0.0132073	0.00818367
GO:0002699	positive regulation of immune effector process	5/73	223/18866	0.0132807	0.00822914
GO:0045732	positive regulation of protein catabolic process	5/73	225/18866	0.0137687	0.00853152
GO:0018209	peptidyl-serine modification	6/73	333/18866	0.0139463	0.00864154
GO:0006874	cellular calcium ion homeostasis	7/73	456/18866	0.0144765	0.00897007
GO:0015732	prostaglandin transport	2/73	17/18866	0.0145217	0.00899812
GO:0032305	positive regulation of icosanoid secretion	2/73	17/18866	0.0145217	0.00899812
GO:0032966	negative regulation of collagen biosynthetic process	2/73	17/18866	0.0145217	0.00899812
GO:0046068	cGMP metabolic process	2/73	17/18866	0.0145217	0.00899812
GO:0048243	norepinephrine secretion	2/73	17/18866	0.0145217	0.00899812
GO:0050920	regulation of chemotaxis	5/73	229/18866	0.0145217	0.00899812
GO:0010001	glial cell differentiation	5/73	230/18866	0.014714	0.00911728
GO:0097191	extrinsic apoptotic signaling pathway	5/73	230/18866	0.014714	0.00911728
GO:0048738	cardiac muscle tissue development	5/73	231/18866	0.01495	0.00926352
GO:0001508	action potential	4/73	138/18866	0.01495	0.00926352
GO:0007588	excretion	3/73	65/18866	0.0150949	0.00935328
GO:0043405	regulation of MAP kinase activity	6/73	342/18866	0.0153007	0.00948077
GO:0009743	response to carbohydrate	5/73	233/18866	0.0153007	0.00948077
GO:2001234	negative regulation of apoptotic signaling pathway	5/73	233/18866	0.0153007	0.00948077
GO:0046626	regulation of insulin receptor signaling pathway	3/73	66/18866	0.0155786	0.00965301
GO:0010713	negative regulation of collagen metabolic process	2/73	18/18866	0.0155786	0.00965301
GO:0035994	response to muscle stretch	2/73	18/18866	0.0155786	0.00965301
GO:0045187	regulation of circadian sleep/wake cycle, sleep	2/73	18/18866	0.0155786	0.00965301
GO:0051023	regulation of immunoglobulin secretion	2/73	18/18866	0.0155786	0.00965301
GO:0060457	negative regulation of digestive system process	2/73	18/18866	0.0155786	0.00965301
GO:0150078	positive regulation of neuroinflammatory response	2/73	18/18866	0.0155786	0.00965301
GO:0055074	calcium ion homeostasis	7/73	468/18866	0.0157259	0.00974427
GO:0048588	developmental cell growth	5/73	237/18866	0.0160607	0.00995173
GO:0035296	regulation of tube diameter	4/73	143/18866	0.0163068	0.0101042
GO:0097746	regulation of blood vessel diameter	4/73	143/18866	0.0163068	0.0101042
GO:0040014	regulation of multicellular organism growth	3/73	68/18866	0.01645	0.0101929
GO:0046942	carboxylic acid transport	6/73	350/18866	0.01645	0.0101929
GO:0002700	regulation of production of molecular mediator of immune response	4/73	144/18866	0.01645	0.0101929
GO:0035150	regulation of tube size	4/73	144/18866	0.01645	0.0101929
GO:0106106	cold-induced thermogenesis	4/73	144/18866	0.01645	0.0101929
GO:0120161	regulation of cold-induced thermogenesis	4/73	144/18866	0.01645	0.0101929
GO:0007625	grooming behavior	2/73	19/18866	0.0167561	0.0103826
GO:0032095	regulation of response to food	2/73	19/18866	0.0167561	0.0103826
GO:0060252	positive regulation of glial cell proliferation	2/73	19/18866	0.0167561	0.0103826
GO:0015849	organic acid transport	6/73	353/18866	0.0168597	0.0104468
GO:1904064	positive regulation of cation transmembrane transport	4/73	147/18866	0.0174862	0.010835
GO:0033002	muscle cell proliferation	5/73	244/18866	0.0175282	0.010861
GO:0051251	positive regulation of lymphocyte activation	6/73	357/18866	0.0175282	0.010861
GO:0007409	axonogenesis	7/73	482/18866	0.0175282	0.010861
GO:0042593	glucose homeostasis	5/73	245/18866	0.0175282	0.010861
GO:0071901	negative regulation of protein serine/threonine kinase activity	4/73	148/18866	0.0175282	0.010861
GO:0051051	negative regulation of transport	7/73	483/18866	0.0175282	0.010861
GO:0015800	acidic amino acid transport	3/73	71/18866	0.0175282	0.010861
GO:0006469	negative regulation of protein kinase activity	5/73	246/18866	0.0175282	0.010861
GO:0033500	carbohydrate homeostasis	5/73	246/18866	0.0175282	0.010861
GO:0072330	monocarboxylic acid biosynthetic process	5/73	246/18866	0.0175282	0.010861
GO:0001666	response to hypoxia	6/73	359/18866	0.0175282	0.010861
GO:0031056	regulation of histone modification	4/73	149/18866	0.0175282	0.010861
GO:0002544	chronic inflammatory response	2/73	20/18866	0.0175282	0.010861
GO:0002726	positive regulation of T cell cytokine production	2/73	20/18866	0.0175282	0.010861
GO:0003085	negative regulation of systemic arterial blood pressure	2/73	20/18866	0.0175282	0.010861
GO:0032303	regulation of icosanoid secretion	2/73	20/18866	0.0175282	0.010861
GO:0032793	positive regulation of CREB transcription factor activity	2/73	20/18866	0.0175282	0.010861
GO:0036303	lymph vessel morphogenesis	2/73	20/18866	0.0175282	0.010861
GO:2000193	positive regulation of fatty acid transport	2/73	20/18866	0.0175282	0.010861
GO:0050769	positive regulation of neurogenesis	7/73	485/18866	0.0175282	0.010861
GO:0061041	regulation of wound healing	4/73	151/18866	0.0182335	0.0112981
GO:0034765	regulation of ion transmembrane transport	7/73	489/18866	0.0182535	0.0113105
GO:0009636	response to toxic substance	5/73	250/18866	0.0183775	0.0113873
GO:0010038	response to metal ion	6/73	366/18866	0.0188928	0.0117066
GO:0002822	regulation of adaptive immune response based on somatic recombination of immune receptors built from immunoglobulin superfamily domains	4/73	153/18866	0.0189022	0.0117124
GO:0051797	regulation of hair follicle development	2/73	21/18866	0.0189022	0.0117124
GO:0051957	positive regulation of amino acid transport	2/73	21/18866	0.0189022	0.0117124
GO:0061042	vascular wound healing	2/73	21/18866	0.0189022	0.0117124
GO:0032024	positive regulation of insulin secretion	3/73	74/18866	0.0189022	0.0117124
GO:0051924	regulation of calcium ion transport	5/73	253/18866	0.0190054	0.0117763
GO:1990845	adaptive thermogenesis	4/73	155/18866	0.0192979	0.0119576
GO:0032602	chemokine production	3/73	75/18866	0.0192979	0.0119576
GO:0035924	cellular response to vascular endothelial growth factor stimulus	3/73	75/18866	0.0192979	0.0119576
GO:0038034	signal transduction in absence of ligand	3/73	75/18866	0.0192979	0.0119576
GO:0097192	extrinsic apoptotic signaling pathway in absence of ligand	3/73	75/18866	0.0192979	0.0119576
GO:1900076	regulation of cellular response to insulin stimulus	3/73	75/18866	0.0192979	0.0119576
GO:0036293	response to decreased oxygen levels	6/73	371/18866	0.0195558	0.0121174
GO:0008306	associative learning	3/73	76/18866	0.019889	0.0123239
GO:1903524	positive regulation of blood circulation	3/73	76/18866	0.019889	0.0123239
GO:0006925	inflammatory cell apoptotic process	2/73	22/18866	0.0199064	0.0123346
GO:0009190	cyclic nucleotide biosynthetic process	2/73	22/18866	0.0199064	0.0123346
GO:0042749	regulation of circadian sleep/wake cycle	2/73	22/18866	0.0199064	0.0123346
GO:0050802	circadian sleep/wake cycle, sleep	2/73	22/18866	0.0199064	0.0123346
GO:0051900	regulation of mitochondrial depolarization	2/73	22/18866	0.0199064	0.0123346
GO:0052652	cyclic purine nucleotide metabolic process	2/73	22/18866	0.0199064	0.0123346
GO:0090130	tissue migration	6/73	374/18866	0.0199064	0.0123346
GO:0150076	neuroinflammatory response	3/73	77/18866	0.0202434	0.0125434
GO:0050730	regulation of peptidyl-tyrosine phosphorylation	5/73	263/18866	0.0212058	0.0131398
GO:0034767	positive regulation of ion transmembrane transport	4/73	161/18866	0.0212058	0.0131398
GO:0007617	mating behavior	2/73	23/18866	0.0212058	0.0131398
GO:0032098	regulation of appetite	2/73	23/18866	0.0212058	0.0131398
GO:0035743	CD4-positive, alpha-beta T cell cytokine production	2/73	23/18866	0.0212058	0.0131398
GO:0045723	positive regulation of fatty acid biosynthetic process	2/73	23/18866	0.0212058	0.0131398
GO:0060044	negative regulation of cardiac muscle cell proliferation	2/73	23/18866	0.0212058	0.0131398
GO:1903589	positive regulation of blood vessel endothelial cell proliferation involved in sprouting angiogenesis	2/73	23/18866	0.0212058	0.0131398
GO:0002791	regulation of peptide secretion	6/73	381/18866	0.0212058	0.0131398
GO:0043407	negative regulation of MAP kinase activity	3/73	79/18866	0.0212058	0.0131398
GO:0071260	cellular response to mechanical stimulus	3/73	79/18866	0.0212058	0.0131398
GO:0032412	regulation of ion transmembrane transporter activity	5/73	265/18866	0.0216015	0.0133849
GO:0055021	regulation of cardiac muscle tissue growth	3/73	80/18866	0.0218694	0.013551
GO:0033673	negative regulation of kinase activity	5/73	268/18866	0.0225435	0.0139686
GO:0019915	lipid storage	3/73	81/18866	0.0225435	0.0139686
GO:0051882	mitochondrial depolarization	2/73	24/18866	0.0227088	0.0140711
GO:0042692	muscle cell differentiation	6/73	390/18866	0.0234177	0.0145103
GO:0042129	regulation of T cell proliferation	4/73	167/18866	0.0235078	0.0145662
GO:0002718	regulation of cytokine production involved in immune response	3/73	83/18866	0.0237934	0.0147431
GO:0048145	regulation of fibroblast proliferation	3/73	83/18866	0.0237934	0.0147431
GO:0055013	cardiac muscle cell development	3/73	83/18866	0.0237934	0.0147431
GO:0002819	regulation of adaptive immune response	4/73	168/18866	0.0237934	0.0147431
GO:0015874	norepinephrine transport	2/73	25/18866	0.0239595	0.014846
GO:0022410	circadian sleep/wake cycle process	2/73	25/18866	0.0239595	0.014846
GO:0032104	regulation of response to extracellular stimulus	2/73	25/18866	0.0239595	0.014846
GO:0032107	regulation of response to nutrient levels	2/73	25/18866	0.0239595	0.014846
GO:0045109	intermediate filament organization	2/73	25/18866	0.0239595	0.014846
GO:0050927	positive regulation of positive chemotaxis	2/73	25/18866	0.0239595	0.014846
GO:0048144	fibroblast proliferation	3/73	84/18866	0.024187	0.014987
GO:2000241	regulation of reproductive process	4/73	170/18866	0.0243706	0.0151008
GO:0042176	regulation of protein catabolic process	6/73	397/18866	0.0247325	0.015325
GO:0051302	regulation of cell division	4/73	171/18866	0.0247717	0.0153493
GO:0006970	response to osmotic stress	3/73	85/18866	0.0247812	0.0153552
GO:0050714	positive regulation of protein secretion	4/73	172/18866	0.024926	0.0154449
GO:0001945	lymph vessel development	2/73	26/18866	0.024926	0.0154449
GO:0002227	innate immune response in mucosa	2/73	26/18866	0.024926	0.0154449
GO:0008211	glucocorticoid metabolic process	2/73	26/18866	0.024926	0.0154449
GO:0035640	exploration behavior	2/73	26/18866	0.024926	0.0154449
GO:0035902	response to immobilization stress	2/73	26/18866	0.024926	0.0154449
GO:0042832	defense response to protozoan	2/73	26/18866	0.024926	0.0154449
GO:0050926	regulation of positive chemotaxis	2/73	26/18866	0.024926	0.0154449
GO:0051873	killing by host of symbiont cells	2/73	26/18866	0.024926	0.0154449
GO:1901018	positive regulation of potassium ion transmembrane transporter activity	2/73	26/18866	0.024926	0.0154449
GO:0006919	activation of cysteine-type endopeptidase activity involved in apoptotic process	3/73	86/18866	0.024926	0.0154449
GO:0050772	positive regulation of axonogenesis	3/73	86/18866	0.024926	0.0154449
GO:0006633	fatty acid biosynthetic process	4/73	173/18866	0.024926	0.0154449
GO:0033209	tumor necrosis factor-mediated signaling pathway	4/73	173/18866	0.024926	0.0154449
GO:0048660	regulation of smooth muscle cell proliferation	4/73	173/18866	0.024926	0.0154449
GO:0060420	regulation of heart growth	3/73	87/18866	0.0255418	0.0158265
GO:0048659	smooth muscle cell proliferation	4/73	175/18866	0.025848	0.0160162
GO:0032755	positive regulation of interleukin-6 production	3/73	88/18866	0.02619	0.0162282
GO:0070098	chemokine-mediated signaling pathway	3/73	88/18866	0.02619	0.0162282
GO:0001562	response to protozoan	2/73	27/18866	0.02619	0.0162282
GO:0002825	regulation of T-helper 1 type immune response	2/73	27/18866	0.02619	0.0162282
GO:0009651	response to salt stress	2/73	27/18866	0.02619	0.0162282
GO:0032897	negative regulation of viral transcription	2/73	27/18866	0.02619	0.0162282
GO:0048143	astrocyte activation	2/73	27/18866	0.02619	0.0162282
GO:0055006	cardiac cell development	3/73	89/18866	0.026701	0.0165447
GO:0070542	response to fatty acid	3/73	90/18866	0.027488	0.0170325
GO:0001503	ossification	6/73	412/18866	0.0274976	0.0170384
GO:0010575	positive regulation of vascular endothelial growth factor production	2/73	28/18866	0.0274976	0.0170384
GO:0010818	T cell chemotaxis	2/73	28/18866	0.0274976	0.0170384
GO:0030194	positive regulation of blood coagulation	2/73	28/18866	0.0274976	0.0170384
GO:0042745	circadian sleep/wake cycle	2/73	28/18866	0.0274976	0.0170384
GO:0043901	negative regulation of multi-organism process	2/73	28/18866	0.0274976	0.0170384
GO:0051883	killing of cells in other organism involved in symbiotic interaction	2/73	28/18866	0.0274976	0.0170384
GO:1900048	positive regulation of hemostasis	2/73	28/18866	0.0274976	0.0170384
GO:2000191	regulation of fatty acid transport	2/73	28/18866	0.0274976	0.0170384
GO:0051899	membrane depolarization	3/73	91/18866	0.027765	0.0172041
GO:0010976	positive regulation of neuron projection development	5/73	290/18866	0.0278292	0.0172439
GO:0008361	regulation of cell size	4/73	181/18866	0.0278551	0.0172599
GO:0071346	cellular response to interferon-gamma	4/73	182/18866	0.0283411	0.017561
GO:0031058	positive regulation of histone modification	3/73	92/18866	0.0283889	0.0175906
GO:1903034	regulation of response to wounding	4/73	183/18866	0.0287735	0.0178289
GO:0007263	nitric oxide mediated signal transduction	2/73	29/18866	0.0289252	0.017923
GO:0042634	regulation of hair cycle	2/73	29/18866	0.0289252	0.017923
GO:0050820	positive regulation of coagulation	2/73	29/18866	0.0289252	0.017923
GO:0050768	negative regulation of neurogenesis	5/73	295/18866	0.0294021	0.0182185
GO:2001257	regulation of cation channel activity	4/73	185/18866	0.0295892	0.0183344
GO:0051348	negative regulation of transferase activity	5/73	296/18866	0.029699	0.0184024
GO:0050770	regulation of axonogenesis	4/73	186/18866	0.0300316	0.0186085
GO:0048639	positive regulation of developmental growth	4/73	187/18866	0.0304225	0.0188507
GO:0019098	reproductive behavior	2/73	30/18866	0.0304225	0.0188507
GO:0035066	positive regulation of histone acetylation	2/73	30/18866	0.0304225	0.0188507
GO:0060055	angiogenesis involved in wound healing	2/73	30/18866	0.0304225	0.0188507
GO:0043123	positive regulation of I-kappaB kinase/NF-kappaB signaling	4/73	188/18866	0.0308656	0.0191253
GO:0010565	regulation of cellular ketone metabolic process	4/73	189/18866	0.0313799	0.0194439
GO:0045785	positive regulation of cell adhesion	6/73	428/18866	0.0314696	0.0194996
GO:0051048	negative regulation of secretion	4/73	190/18866	0.0316509	0.0196119
GO:0050764	regulation of phagocytosis	3/73	97/18866	0.0316509	0.0196119
GO:1990868	response to chemokine	3/73	97/18866	0.0316509	0.0196119
GO:1990869	cellular response to chemokine	3/73	97/18866	0.0316509	0.0196119
GO:1900745	positive regulation of p38MAPK cascade	2/73	31/18866	0.0319317	0.0197859
GO:0006835	dicarboxylic acid transport	3/73	98/18866	0.0323704	0.0200577
GO:0048010	vascular endothelial growth factor receptor signaling pathway	3/73	98/18866	0.0323704	0.0200577
GO:0002440	production of molecular mediator of immune response	5/73	306/18866	0.0329555	0.0204203
GO:0070372	regulation of ERK1 and ERK2 cascade	5/73	306/18866	0.0329555	0.0204203
GO:0002474	antigen processing and presentation of peptide antigen via MHC class I	3/73	99/18866	0.0330328	0.0204681
GO:0090277	positive regulation of peptide hormone secretion	3/73	99/18866	0.0330328	0.0204681
GO:0002724	regulation of T cell cytokine production	2/73	32/18866	0.0332598	0.0206088
GO:0032350	regulation of hormone metabolic process	2/73	32/18866	0.0332598	0.0206088
GO:0035767	endothelial cell chemotaxis	2/73	32/18866	0.0332598	0.0206088
GO:0070528	protein kinase C signaling	2/73	32/18866	0.0332598	0.0206088
GO:0097421	liver regeneration	2/73	32/18866	0.0332598	0.0206088
GO:0045807	positive regulation of endocytosis	3/73	100/18866	0.0335714	0.0208019
GO:0042098	T cell proliferation	4/73	195/18866	0.0336506	0.020851
GO:1902275	regulation of chromatin organization	4/73	195/18866	0.0336506	0.020851
GO:0018105	peptidyl-serine phosphorylation	5/73	310/18866	0.0339755	0.0210523
GO:0034599	cellular response to oxidative stress	5/73	310/18866	0.0339755	0.0210523
GO:0015908	fatty acid transport	3/73	101/18866	0.0340485	0.0210975
GO:0019217	regulation of fatty acid metabolic process	3/73	101/18866	0.0340485	0.0210975
GO:0042116	macrophage activation	3/73	101/18866	0.0340485	0.0210975
GO:0033028	myeloid cell apoptotic process	2/73	33/18866	0.0346536	0.0214725
GO:2000758	positive regulation of peptidyl-lysine acetylation	2/73	33/18866	0.0346536	0.0214725
GO:0055024	regulation of cardiac muscle tissue development	3/73	102/18866	0.034722	0.0215148
GO:2000060	positive regulation of ubiquitin-dependent protein catabolic process	3/73	102/18866	0.034722	0.0215148
GO:0001933	negative regulation of protein phosphorylation	6/73	444/18866	0.0353954	0.0219321
GO:0048661	positive regulation of smooth muscle cell proliferation	3/73	103/18866	0.0354664	0.0219761
GO:1901570	fatty acid derivative biosynthetic process	3/73	103/18866	0.0354664	0.0219761
GO:0009755	hormone-mediated signaling pathway	4/73	200/18866	0.0357127	0.0221287
GO:1901654	response to ketone	4/73	200/18866	0.0357127	0.0221287
GO:1901888	regulation of cell junction assembly	4/73	200/18866	0.0357127	0.0221287
GO:0045907	positive regulation of vasoconstriction	2/73	34/18866	0.0358851	0.0222355
GO:0055022	negative regulation of cardiac muscle tissue growth	2/73	34/18866	0.0358851	0.0222355
GO:0061117	negative regulation of heart growth	2/73	34/18866	0.0358851	0.0222355
GO:0002027	regulation of heart rate	3/73	104/18866	0.0358851	0.0222355
GO:0002367	cytokine production involved in immune response	3/73	104/18866	0.0358851	0.0222355
GO:0034341	response to interferon-gamma	4/73	202/18866	0.0365543	0.0226502
GO:0002824	positive regulation of adaptive immune response based on somatic recombination of immune receptors built from immunoglobulin superfamily domains	3/73	105/18866	0.0366756	0.0227253
GO:0007568	aging	5/73	319/18866	0.0366756	0.0227253
GO:0051961	negative regulation of nervous system development	5/73	319/18866	0.0366756	0.0227253
GO:0032414	positive regulation of ion transmembrane transporter activity	3/73	106/18866	0.0373967	0.0231722
GO:1905269	positive regulation of chromatin organization	3/73	106/18866	0.0373967	0.0231722
GO:0060251	regulation of glial cell proliferation	2/73	35/18866	0.0374491	0.0232046
GO:0009896	positive regulation of catabolic process	6/73	454/18866	0.0380071	0.0235504
GO:0035637	multicellular organismal signaling	4/73	206/18866	0.0385422	0.023882
GO:0062012	regulation of small molecule metabolic process	6/73	456/18866	0.0386545	0.0239515
GO:0032526	response to retinoic acid	3/73	108/18866	0.0390043	0.0241683
GO:0051955	regulation of amino acid transport	2/73	36/18866	0.0390581	0.0242016
GO:0070873	regulation of glycogen metabolic process	2/73	36/18866	0.0390581	0.0242016
GO:1905332	positive regulation of morphogenesis of an epithelium	2/73	36/18866	0.0390581	0.0242016
GO:0033138	positive regulation of peptidyl-serine phosphorylation	3/73	109/18866	0.0396418	0.0245633
GO:0043618	regulation of transcription from RNA polymerase II promoter in response to stress	3/73	109/18866	0.0396418	0.0245633
GO:0006898	receptor-mediated endocytosis	5/73	328/18866	0.0401274	0.0248642
GO:0002821	positive regulation of adaptive immune response	3/73	110/18866	0.0403692	0.025014
GO:0030100	regulation of endocytosis	4/73	210/18866	0.0403692	0.025014
GO:0034764	positive regulation of transmembrane transport	4/73	210/18866	0.0403692	0.025014
GO:0071375	cellular response to peptide hormone stimulus	5/73	330/18866	0.0408388	0.025305
GO:0061387	regulation of extent of cell growth	3/73	111/18866	0.0411248	0.0254822
GO:0071214	cellular response to abiotic stimulus	5/73	331/18866	0.0411248	0.0254822
GO:0104004	cellular response to environmental stimulus	5/73	331/18866	0.0411248	0.0254822
GO:0030278	regulation of ossification	4/73	212/18866	0.0413342	0.025612
GO:0043010	camera-type eye development	5/73	332/18866	0.0414845	0.0257051
GO:0046822	regulation of nucleocytoplasmic transport	3/73	112/18866	0.0416537	0.0258099
GO:0002385	mucosal immune response	2/73	38/18866	0.0416537	0.0258099
GO:0003298	physiological muscle hypertrophy	2/73	38/18866	0.0416537	0.0258099
GO:0003301	physiological cardiac muscle hypertrophy	2/73	38/18866	0.0416537	0.0258099
GO:0030224	monocyte differentiation	2/73	38/18866	0.0416537	0.0258099
GO:0044003	modulation by symbiont of host process	2/73	38/18866	0.0416537	0.0258099
GO:0045777	positive regulation of blood pressure	2/73	38/18866	0.0416537	0.0258099
GO:0045923	positive regulation of fatty acid metabolic process	2/73	38/18866	0.0416537	0.0258099
GO:0051930	regulation of sensory perception of pain	2/73	38/18866	0.0416537	0.0258099
GO:0061049	cell growth involved in cardiac muscle cell development	2/73	38/18866	0.0416537	0.0258099
GO:1903131	mononuclear cell differentiation	2/73	38/18866	0.0416537	0.0258099
GO:0050870	positive regulation of T cell activation	4/73	214/18866	0.0417297	0.0258571
GO:0060249	anatomical structure homeostasis	6/73	469/18866	0.0418544	0.0259343
GO:0032963	collagen metabolic process	3/73	113/18866	0.0419357	0.0259847
GO:0070374	positive regulation of ERK1 and ERK2 cascade	4/73	215/18866	0.0421817	0.0261371
GO:0051651	maintenance of location in cell	4/73	216/18866	0.0426595	0.0264332
GO:0016101	diterpenoid metabolic process	3/73	114/18866	0.0426595	0.0264332
GO:0032411	positive regulation of transporter activity	3/73	114/18866	0.0426595	0.0264332
GO:0051931	regulation of sensory perception	2/73	39/18866	0.0430197	0.0266563
GO:2000279	negative regulation of DNA biosynthetic process	2/73	39/18866	0.0430197	0.0266563
GO:0010810	regulation of cell-substrate adhesion	4/73	217/18866	0.0430197	0.0266563
GO:0050792	regulation of viral process	4/73	217/18866	0.0430197	0.0266563
GO:0031623	receptor internalization	3/73	115/18866	0.0431693	0.026749
GO:0043620	regulation of DNA-templated transcription in response to stress	3/73	115/18866	0.0431693	0.026749
GO:0048640	negative regulation of developmental growth	3/73	115/18866	0.0431693	0.026749
GO:0048285	organelle fission	6/73	476/18866	0.0438377	0.0271632
GO:0046620	regulation of organ growth	3/73	116/18866	0.0440463	0.0272925
GO:0009187	cyclic nucleotide metabolic process	2/73	40/18866	0.0443117	0.0274569
GO:0016572	histone phosphorylation	2/73	40/18866	0.0443117	0.0274569
GO:0043902	positive regulation of multi-organism process	2/73	40/18866	0.0443117	0.0274569
GO:0050892	intestinal absorption	2/73	40/18866	0.0443117	0.0274569
GO:0090184	positive regulation of kidney development	2/73	40/18866	0.0443117	0.0274569
GO:1901381	positive regulation of potassium ion transmembrane transport	2/73	40/18866	0.0443117	0.0274569
GO:0001667	ameboidal-type cell migration	6/73	481/18866	0.0453848	0.0281218
GO:0033559	unsaturated fatty acid metabolic process	3/73	118/18866	0.0455223	0.0282071
GO:0007265	Ras protein signal transduction	5/73	346/18866	0.0460878	0.0285575
GO:0033574	response to testosterone	2/73	41/18866	0.0461628	0.0286039
GO:0042326	negative regulation of phosphorylation	6/73	484/18866	0.0463894	0.0287443
GO:1903050	regulation of proteolysis involved in cellular protein catabolic process	4/73	225/18866	0.0472857	0.0292997
GO:0032869	cellular response to insulin stimulus	4/73	226/18866	0.047921	0.0296934
GO:0009268	response to pH	2/73	42/18866	0.0479562	0.0297152
GO:0046621	negative regulation of organ growth	2/73	42/18866	0.0479562	0.0297152
GO:0050708	regulation of protein secretion	5/73	352/18866	0.0488044	0.0302407
GO:0006690	icosanoid metabolic process	3/73	122/18866	0.0489167	0.0303103
GO:0042752	regulation of circadian rhythm	3/73	122/18866	0.0489167	0.0303103
GO:0051928	positive regulation of calcium ion transport	3/73	122/18866	0.0489167	0.0303103
GO:0051222	positive regulation of protein transport	5/73	354/18866	0.0492863	0.0305393
GO:0001953	negative regulation of cell-matrix adhesion	2/73	43/18866	0.0492863	0.0305393
GO:0002369	T cell cytokine production	2/73	43/18866	0.0492863	0.0305393
GO:0006308	DNA catabolic process	2/73	43/18866	0.0492863	0.0305393
GO:0045773	positive regulation of axon extension	2/73	43/18866	0.0492863	0.0305393
GO:0150077	regulation of neuroinflammatory response	2/73	43/18866	0.0492863	0.0305393
GO:2000648	positive regulation of stem cell proliferation	2/73	43/18866	0.0492863	0.0305393
GO:0007160	cell-matrix adhesion	4/73	230/18866	0.0497025	0.0307972
GO:0034774	secretory granule lumen	12/74	322/19559	1.98e-07	1.71e-07
GO:0060205	cytoplasmic vesicle lumen	12/74	326/19559	1.98e-07	1.71e-07
GO:0031983	vesicle lumen	12/74	328/19559	1.98e-07	1.71e-07
GO:0044306	neuron projection terminus	6/74	149/19559	0.000829686	0.000714095
GO:0031091	platelet alpha granule	5/74	91/19559	0.000829686	0.000714095
GO:0014704	intercalated disc	4/74	51/19559	0.00116822	0.00100546
GO:0031093	platelet alpha granule lumen	4/74	67/19559	0.00284699	0.00245035
GO:0043679	axon terminus	5/74	130/19559	0.00284699	0.00245035
GO:0150034	distal axon	7/74	309/19559	0.00302225	0.00260119
GO:0044291	cell-cell contact zone	4/74	74/19559	0.00302225	0.00260119
GO:0043204	perikaryon	5/74	156/19559	0.00483762	0.00416365
GO:0005775	vacuolar lumen	5/74	173/19559	0.00706066	0.00607697
GO:0005911	cell-cell junction	8/74	493/19559	0.00706066	0.00607697
GO:0005916	fascia adherens	2/74	10/19559	0.00756636	0.00651222
GO:0062023	collagen-containing extracellular matrix	7/74	427/19559	0.013037	0.0112207
GO:0048018	receptor ligand activity	23/72	487/18352	6.12e-17	4.66e-17
GO:0030546	signaling receptor activator activity	23/72	492/18352	6.12e-17	4.66e-17
GO:0005179	hormone activity	15/72	122/18352	6.3e-17	4.79e-17
GO:0005184	neuropeptide hormone activity	8/72	30/18352	1.28e-11	9.73e-12
GO:0001664	G protein-coupled receptor binding	14/72	293/18352	3.33e-10	2.53e-10
GO:0071855	neuropeptide receptor binding	6/72	33/18352	1.25e-07	9.48e-08
GO:0005501	retinoid binding	4/72	36/18352	0.000405877	0.000308848
GO:0019840	isoprenoid binding	4/72	37/18352	0.000405877	0.000308848
GO:0019841	retinol binding	3/72	16/18352	0.000864815	0.000658071
GO:0016918	retinal binding	3/72	17/18352	0.000942458	0.000717153
GO:0005126	cytokine receptor binding	7/72	271/18352	0.0020835	0.00158542
GO:0033293	monocarboxylic acid binding	4/72	72/18352	0.00380049	0.00289194
GO:0005125	cytokine activity	6/72	235/18352	0.00611426	0.00465258
GO:0008083	growth factor activity	5/72	162/18352	0.00778353	0.00592279
GO:0005504	fatty acid binding	3/72	39/18352	0.00793731	0.0060398
GO:0051427	hormone receptor binding	5/72	177/18352	0.0101587	0.00773014
GO:0004857	enzyme inhibitor activity	7/72	383/18352	0.0101587	0.00773014
GO:0004866	endopeptidase inhibitor activity	5/72	183/18352	0.0101587	0.00773014
GO:0019887	protein kinase regulator activity	5/72	185/18352	0.0101587	0.00773014
GO:0050786	RAGE receptor binding	2/72	11/18352	0.0101587	0.00773014
GO:0030414	peptidase inhibitor activity	5/72	189/18352	0.0104295	0.00793618
GO:0061135	endopeptidase regulator activity	5/72	192/18352	0.0105735	0.00804577
GO:0035325	Toll-like receptor binding	2/72	12/18352	0.0105735	0.00804577
GO:0005172	vascular endothelial growth factor receptor binding	2/72	14/18352	0.0139004	0.0105773
GO:0019207	kinase regulator activity	5/72	216/18352	0.0154003	0.0117187
GO:0004869	cysteine-type endopeptidase inhibitor activity	3/72	59/18352	0.0154003	0.0117187
GO:0061134	peptidase regulator activity	5/72	229/18352	0.0189509	0.0144205
GO:0070851	growth factor receptor binding	4/72	141/18352	0.0203869	0.0155132
GO:0019842	vitamin binding	4/72	144/18352	0.0212448	0.016166
GO:0051428	peptide hormone receptor binding	2/72	21/18352	0.0252108	0.0191839
GO:0043027	cysteine-type endopeptidase inhibitor activity involved in apoptotic process	2/72	25/18352	0.0345024	0.0262542
GO:0043178	alcohol binding	3/72	86/18352	0.0365277	0.0277953
GO:0031625	ubiquitin protein ligase binding	5/72	297/18352	0.046842	0.0356438
GO:0004867	serine-type endopeptidase inhibitor activity	3/72	98/18352	0.0494134	0.0376006

## Sheet: KEGG_ME4
ID	Description	GeneRatio	BgRatio	pvalue	adjust
hsa04080	Neuroactive ligand-receptor interaction	12/54	343/8098	0.000332856	0.00023491
hsa04933	AGE-RAGE signaling pathway in diabetic complications	7/54	100/8098	0.000343464	0.000242397
hsa05163	Human cytomegalovirus infection	9/54	225/8098	0.000717344	0.00050626
hsa04010	MAPK signaling pathway	10/54	294/8098	0.000717344	0.00050626
hsa04060	Cytokine-cytokine receptor interaction	10/54	295/8098	0.000717344	0.00050626
hsa05323	Rheumatoid arthritis	6/54	93/8098	0.000948042	0.000669073
hsa04620	Toll-like receptor signaling pathway	6/54	104/8098	0.00152947	0.00107941
hsa05143	African trypanosomiasis	4/54	37/8098	0.0021799	0.00153845
hsa05219	Bladder cancer	4/54	41/8098	0.00291307	0.00205588
hsa05162	Measles	6/54	139/8098	0.00530131	0.00374136
hsa05142	Chagas disease	5/54	102/8098	0.00891176	0.0062894
hsa04066	HIF-1 signaling pathway	5/54	109/8098	0.0106436	0.00751163
hsa04623	Cytosolic DNA-sensing pathway	4/54	63/8098	0.0106436	0.00751163
hsa05321	Inflammatory bowel disease	4/54	65/8098	0.0111235	0.00785033
hsa05417	Lipid and atherosclerosis	6/54	215/8098	0.0341866	0.0241269
hsa04024	cAMP signaling pathway	6/54	219/8098	0.0349937	0.0246965
hsa04657	IL-17 signaling pathway	4/54	94/8098	0.0349937	0.0246965
hsa04934	Cushing syndrome	5/54	155/8098	0.0349937	0.0246965
hsa04925	Aldosterone synthesis and secretion	4/54	98/8098	0.0352266	0.0248609
hsa04061	Viral protein interaction with cytokine and cytokine receptor	4/54	100/8098	0.0352266	0.0248609
hsa05161	Hepatitis B	5/54	162/8098	0.0352266	0.0248609
hsa05144	Malaria	3/54	50/8098	0.0352266	0.0248609
hsa04064	NF-kappa B signaling pathway	4/54	104/8098	0.0379738	0.0267997
hsa05134	Legionellosis	3/54	57/8098	0.0453777	0.032025
hsa04668	TNF signaling pathway	4/54	112/8098	0.0453777	0.032025
hsa04621	NOD-like receptor signaling pathway	5/54	184/8098	0.0499009	0.0352172
