# Supplementary material for: Identification of immune‐related hub genes and construction of an immune‐related gene prognostic index for low‐grade glioma
Source: J Cell Mol Med. 2023 Sep 29;27(23):3851–63. doi: 10.1111/jcmm.17960 (PMC10718158; doi:10.1111/jcmm.17960)
Supplement: Supplementary file 4 — Table S3. [file JCMM-27-3851-s004.xlsx]

## Sheet: TCGA-基线资料表 
Table S3. General baseline table of patients in TCGA cohort
Characteristics	low	high	P value
n	240	241
Age, n (%)			0.157
>=40	122 (25.4%)	138 (28.7%)
<40	118 (24.5%)	103 (21.4%)
Gender, n (%)			0.683
FEMALE	109 (22.7%)	105 (21.8%)
MALE	131 (27.2%)	136 (28.3%)
Grade, n (%)			< 0.001
G2	142 (29.5%)	88 (18.3%)
G3	98 (20.4%)	153 (31.8%)
IDH1_R132_status, n (%)			< 0.001
Mutation	204 (42.4%)	164 (34.1%)
Wild	36 (7.5%)	77 (16%)
IDH2_R172_status, n (%)			0.066
Wild	226 (47%)	235 (48.9%)
Mutation	14 (2.9%)	6 (1.2%)
PTEN_status, n (%)			0.087
Wild	230 (47.8%)	222 (46.2%)
Mutation	10 (2.1%)	19 (4%)
EGFR_status, n (%)			0.003
Wild	233 (48.4%)	218 (45.3%)
Mutation	7 (1.5%)	23 (4.8%)
ATRX_status, n (%)			0.469
Mutation	83 (17.3%)	91 (18.9%)
Wild	157 (32.6%)	150 (31.2%)
TP53_status, n (%)			0.381
Mutation	103 (21.4%)	113 (23.5%)
Wild	137 (28.5%)	128 (26.6%)
