# Supplementary material for: Identification of immune‐related hub genes and construction of an immune‐related gene prognostic index for low‐grade glioma
Source: J Cell Mol Med. 2023 Sep 29;27(23):3851–63. doi: 10.1111/jcmm.17960 (PMC10718158; doi:10.1111/jcmm.17960)
Supplement: Supplementary file 5 — Table S4. [file JCMM-27-3851-s005.xlsx]

## Sheet: CGGA-基线资料表 
Table S4. General baseline table of patients in CGGA cohort
Characteristics	high	low	P value
n	198	271
PRS_type, n (%)			0.003
Recurrent	75 (16%)	68 (14.5%)
Primary	123 (26.2%)	203 (43.3%)
Grade, n (%)			0.003
WHO III	121 (25.8%)	128 (27.3%)
WHO II	77 (16.4%)	143 (30.5%)
Gender, n (%)			0.703
Male	116 (24.7%)	154 (32.8%)
Female	82 (17.5%)	117 (24.9%)
Age, n (%)			0.219
>=40	110 (23.5%)	135 (28.8%)
<40	88 (18.8%)	136 (29%)
Radio_status, n (%)			0.794
treated	154 (32.8%)	208 (44.3%)
untreated	44 (9.4%)	63 (13.4%)
Chemo_status, n (%)			0.018
TMZ treated	138 (29.4%)	160 (34.1%)
untreated	60 (12.8%)	111 (23.7%)
IDH_mutation_status, n (%)			< 0.001
Mutation	108 (23%)	244 (52%)
Wild	90 (19.2%)	27 (5.8%)
1p19q_codeletion_status, n (%)			< 0.001
Non-codel	174 (37.1%)	151 (32.2%)
Codel	24 (5.1%)	120 (25.6%)
